# Supplementary material for: Triple-helix potential of the mouse genome
Source: Proc Natl Acad Sci U S A. 2022 May 3;119(19):e2203967119. doi: 10.1073/pnas.2203967119 (PMC9171763; doi:10.1073/pnas.2203967119)
Supplement: Supplementary File [file pnas.2203967119.sd01.xlsx]

## Sheet: Summary
Dataset S1. Genomic coordinates of repeats shown in figures
Figure	Panel	Read length	Annotations	References	Comments
Figure 1	C	PE50	-	-
	E-F	PE50	Simple repeats	RepeatMasker (www.repeatmasker.org)	Repeatmasker annotations were downloaded on January 12, 2021.
	G-H	PE50	C(TC)20 on autosomes	this study (T01)	C(TC)20 on sex chr were excluded because of their low mappability.
Figure 2	B	PE50	Non-B DNA motifs	Kouzine et al., 2017
	C	PE100	DSB-independent S1-seq clusters (DISCs) on autosomes	this study (T02)	PE100, not PE50, was used for a higher mappability against repeats.
			H-DNA motifs	Kouzine et al., 2017
	E-F	PE50	-	-
Figure 4	A, C	PE100	C(TC)n=16, 18, …, 38 on autosomes (100 loci for each n)	this study (T03)	randomely selected 100 loci for each autosome C(TC)n=16, 18, …, 38
	D	PE100	loner C(TC)n=20, 26, 30 on autosomes	this study (T04)	autosome C(TC)n with no (TC)2+ or (CT)2+ in ±10 bp flanking regions
	E-H	PE100	loner imperfect C(TC)n with a substitution at C	this study (T05)	imperfect C(TC)n with no (TC)2+ or (CT)2+ in ±10 bp flanking regions
Figure 5	A	SR36 (ssDNA-seq)	ssDNA+ H-DNA motifs in activated B cells	Kouzine et al., 2013; 2017; this study (T06)	H-DNA motifs harboring ssDNA-seq reads in activated B cells.
		PE100 (S1-seq)
	B	PE100	C(TC)20	this study (T07)
Figure 6	A-C	-	C(TC)20	this study (T07)
	D	-	loner C(TC)20 on autosomes	this study (T08)	autosome C(TC)20 with no (TC)2+ or (CT)2+ in ±10 bp flanking regions
			loner C(TC)20 – (AC)3+ on autosomes	this study (T09)	loner C(TC)20 with (AC)3+ in a 10-bp downstream sequence on autosomes
			loner C(TC)20 – (TG)3+ on autosomes	this study (T10)	loner C(TC)20 with (TG)3+ in a 10-bp downstream sequence on autosomes
Figure S1	-	PE50	-	-
Figure S2	B	PE100	Pyrimidine repeats	this study (T11)
Figure S4	A	PE100	-	-
	B	PE100	Pyrimidine repeats	this study (T11)
	C	PE100	Pyrimidine repeats	this study (T11)
Figure S5	A-B	PE100	loner C(TC)n=20, 26, 30 on autosomes	this study (T04)	autosome C(TC)n with no (TC)2+ or (CT)2+ in ±10 bp flanking regions
		PE100	loner imperfect C(TC)n with a substitution at C	this study (T05)	imperfect C(TC)n with no (TC)2+ or (CT)2+ in ±10 bp flanking regions
Figure S6	A-B	PE100	C(TC)20	this study (T07)
	C	SE50	-	Mimitou et al., 2017	yeast S1-seq
FigS4	A	100
	B	100
FigS5	A	100 bp	loner C(TC)n=20, 26, 30 on autosomes		C(TC)n with (TC)2+ or (CT)2+ in ±10 bp flanking regions were excluded.
		100 bp	loner C(TC)n=20, 26, 30 with a substitution at C		C(TC)n with (TC)2+ or (CT)2+ in ±10 bp flanking regions were excluded.
	B	100	loner C(TC)n=20, 26, 30 with a substitution at C		C(TC)n with (TC)2+ or (CT)2+ in ±10 bp flanking regions were excluded.

## Sheet: T01
#chr	start	end
chr1	4123793	4123834
chr1	7820771	7820812
chr1	8586791	8586832
chr1	10785070	10785111
chr1	11524140	11524181
chr1	11978290	11978331
chr1	12008761	12008802
chr1	12016577	12016618
chr1	12035707	12035748
chr1	12734374	12734415
chr1	13905965	13906006
chr1	13925303	13925344
chr1	14228161	14228202
chr1	14413017	14413058
chr1	14711447	14711488
chr1	16115800	16115841
chr1	16151990	16152031
chr1	19641607	19641648
chr1	20061247	20061288
chr1	20236802	20236843
chr1	22315916	22315957
chr1	22364439	22364480
chr1	22816926	22816967
chr1	25144883	25144924
chr1	25199660	25199701
chr1	26048106	26048147
chr1	26427903	26427944
chr1	26697248	26697289
chr1	26963883	26963924
chr1	27190206	27190247
chr1	28042828	28042869
chr1	28708383	28708424
chr1	29958879	29958920
chr1	32927658	32927699
chr1	33038177	33038218
chr1	34883651	34883692
chr1	35230592	35230633
chr1	35861423	35861464
chr1	38287851	38287892
chr1	38378307	38378348
chr1	38899022	38899063
chr1	40322983	40323024
chr1	40961103	40961144
chr1	41432001	41432042
chr1	41435184	41435225
chr1	41839386	41839427
chr1	42259930	42259971
chr1	42508767	42508808
chr1	42610475	42610516
chr1	42634874	42634915
chr1	42639034	42639075
chr1	42919806	42919847
chr1	43788215	43788256
chr1	45537702	45537743
chr1	46887188	46887229
chr1	47417629	47417670
chr1	49130702	49130743
chr1	51120087	51120128
chr1	51917138	51917179
chr1	53364700	53364741
chr1	53976580	53976621
chr1	54279031	54279072
chr1	55542953	55542994
chr1	57807402	57807443
chr1	57913475	57913516
chr1	58286496	58286537
chr1	59354919	59354960
chr1	59458337	59458378
chr1	61296433	61296474
chr1	62601425	62601466
chr1	62850928	62850969
chr1	63814492	63814533
chr1	64523421	64523462
chr1	65228121	65228162
chr1	65260544	65260585
chr1	65609521	65609562
chr1	66605817	66605858
chr1	69697038	69697079
chr1	70911178	70911219
chr1	72041985	72042026
chr1	72408590	72408631
chr1	72829132	72829173
chr1	73612566	73612607
chr1	75641391	75641432
chr1	75707536	75707577
chr1	76491706	76491747
chr1	76547276	76547317
chr1	78236106	78236147
chr1	80131991	80132032
chr1	80426889	80426930
chr1	81198389	81198430
chr1	81561709	81561750
chr1	81632131	81632172
chr1	81743199	81743240
chr1	82351390	82351431
chr1	83126477	83126518
chr1	83155620	83155661
chr1	84083387	84083428
chr1	84292454	84292495
chr1	85083743	85083784
chr1	85976085	85976126
chr1	86052071	86052112
chr1	87368563	87368604
chr1	87521499	87521540
chr1	88870433	88870474
chr1	88893181	88893222
chr1	90361929	90361970
chr1	90443676	90443717
chr1	90478317	90478358
chr1	91007805	91007846
chr1	91039515	91039556
chr1	91543113	91543154
chr1	91674861	91674902
chr1	91752739	91752780
chr1	96001110	96001151
chr1	96602667	96602708
chr1	97748773	97748814
chr1	98124197	98124238
chr1	98562395	98562436
chr1	98894798	98894839
chr1	99166583	99166624
chr1	99717637	99717678
chr1	100009455	100009496
chr1	100078743	100078784
chr1	100125924	100125965
chr1	100395597	100395638
chr1	100450178	100450219
chr1	102435846	102435887
chr1	102747934	102747975
chr1	103502654	103502695
chr1	103787425	103787466
chr1	105093398	105093439
chr1	105434649	105434690
chr1	105974408	105974449
chr1	106209920	106209961
chr1	106682274	106682315
chr1	107774619	107774660
chr1	108100097	108100138
chr1	108100982	108101023
chr1	108495899	108495940
chr1	110721462	110721503
chr1	112131992	112132033
chr1	113564862	113564903
chr1	114257420	114257461
chr1	114533309	114533350
chr1	116345115	116345156
chr1	117197991	117198032
chr1	117327867	117327908
chr1	117415392	117415433
chr1	117760166	117760207
chr1	118692293	118692334
chr1	120648423	120648464
chr1	120951631	120951672
chr1	121133225	121133266
chr1	123340662	123340703
chr1	123636927	123636968
chr1	123794545	123794586
chr1	123962968	123963009
chr1	123984238	123984279
chr1	124973739	124973780
chr1	125242043	125242084
chr1	125520794	125520835
chr1	125764253	125764294
chr1	127078465	127078506
chr1	127510457	127510498
chr1	129112788	129112829
chr1	129195643	129195684
chr1	129537540	129537581
chr1	129730749	129730790
chr1	129887117	129887158
chr1	130089448	130089489
chr1	131598833	131598874
chr1	132340765	132340806
chr1	132874456	132874497
chr1	133187774	133187815
chr1	133869135	133869176
chr1	135093329	135093370
chr1	135687519	135687560
chr1	135948752	135948793
chr1	136575931	136575972
chr1	137198638	137198679
chr1	137583483	137583524
chr1	137782650	137782691
chr1	137943394	137943435
chr1	138689986	138690027
chr1	138828508	138828549
chr1	143989649	143989690
chr1	144137040	144137081
chr1	144272400	144272441
chr1	144497839	144497880
chr1	144598355	144598396
chr1	144931136	144931177
chr1	145139688	145139729
chr1	146789470	146789511
chr1	146900727	146900768
chr1	147360543	147360584
chr1	149294397	149294438
chr1	149768374	149768415
chr1	151145407	151145448
chr1	151794349	151794390
chr1	152106609	152106650
chr1	152758279	152758320
chr1	153659433	153659474
chr1	155010796	155010837
chr1	155506605	155506646
chr1	156586194	156586235
chr1	156602894	156602935
chr1	157074669	157074710
chr1	157909390	157909431
chr1	158143922	158143963
chr1	158371215	158371256
chr1	158451730	158451771
chr1	161460395	161460436
chr1	161567074	161567115
chr1	161571504	161571545
chr1	162125419	162125460
chr1	162317669	162317710
chr1	163222389	163222430
chr1	163316645	163316686
chr1	164053177	164053218
chr1	164169729	164169770
chr1	164464725	164464766
chr1	165711350	165711391
chr1	165719572	165719613
chr1	167109903	167109944
chr1	167494567	167494608
chr1	167850191	167850232
chr1	172060483	172060524
chr1	174691568	174691609
chr1	177146506	177146547
chr1	178183386	178183427
chr1	179591468	179591509
chr1	180192438	180192479
chr1	183076192	183076233
chr1	184272030	184272071
chr1	184487982	184488023
chr1	185860725	185860766
chr1	188599538	188599579
chr1	188710806	188710847
chr1	190476640	190476681
chr1	192299169	192299210
chr1	194018610	194018651
chr10	3336199	3336240
chr10	4505144	4505185
chr10	6766632	6766673
chr10	7656739	7656780
chr10	7859025	7859066
chr10	9064093	9064134
chr10	11963842	11963883
chr10	14067680	14067721
chr10	14232188	14232229
chr10	15145758	15145799
chr10	16115355	16115396
chr10	16469117	16469158
chr10	16576671	16576712
chr10	16747647	16747688
chr10	16953512	16953553
chr10	17003101	17003142
chr10	18493775	18493816
chr10	19505079	19505120
chr10	19586660	19586701
chr10	20079437	20079478
chr10	20109352	20109393
chr10	20391012	20391053
chr10	20581788	20581829
chr10	20852135	20852176
chr10	21102579	21102620
chr10	21423361	21423402
chr10	22882793	22882834
chr10	22928979	22929020
chr10	23215338	23215379
chr10	24924027	24924068
chr10	25356786	25356827
chr10	26262303	26262344
chr10	26357027	26357068
chr10	26474128	26474169
chr10	26532268	26532309
chr10	27649526	27649567
chr10	28083571	28083612
chr10	28619446	28619487
chr10	29386538	29386579
chr10	30994408	30994449
chr10	31116743	31116784
chr10	31563144	31563185
chr10	32541997	32542038
chr10	35591408	35591449
chr10	36508575	36508616
chr10	37304574	37304615
chr10	38013523	38013564
chr10	40452600	40452641
chr10	42651901	42651942
chr10	42707670	42707711
chr10	42758457	42758498
chr10	43248339	43248380
chr10	43859971	43860012
chr10	44301469	44301510
chr10	44980525	44980566
chr10	45888330	45888371
chr10	47413231	47413272
chr10	48364732	48364773
chr10	48775162	48775203
chr10	50056451	50056492
chr10	50869721	50869762
chr10	52892730	52892771
chr10	54372011	54372052
chr10	54794121	54794162
chr10	55569972	55570013
chr10	55978880	55978921
chr10	56475390	56475431
chr10	56664147	56664188
chr10	58746057	58746098
chr10	61150941	61150982
chr10	61152685	61152726
chr10	62176885	62176926
chr10	63534910	63534951
chr10	63633273	63633314
chr10	63633317	63633358
chr10	63833629	63833670
chr10	64031213	64031254
chr10	64043069	64043110
chr10	64081562	64081603
chr10	64468720	64468761
chr10	65755359	65755400
chr10	66943762	66943803
chr10	68797039	68797080
chr10	69243783	69243824
chr10	69384204	69384245
chr10	69519981	69520022
chr10	69560118	69560159
chr10	70393686	70393727
chr10	71787098	71787139
chr10	72334767	72334808
chr10	72700559	72700600
chr10	75207702	75207743
chr10	75823342	75823383
chr10	76752307	76752348
chr10	78538267	78538308
chr10	78782023	78782064
chr10	79110069	79110110
chr10	79814216	79814257
chr10	81980565	81980606
chr10	83755386	83755427
chr10	85549707	85549748
chr10	86932198	86932239
chr10	87025344	87025385
chr10	87421137	87421178
chr10	87504415	87504456
chr10	89087085	89087126
chr10	89741681	89741722
chr10	89769542	89769583
chr10	89786038	89786079
chr10	90136895	90136936
chr10	90228172	90228213
chr10	90532962	90533003
chr10	92554546	92554587
chr10	93597771	93597812
chr10	94387213	94387254
chr10	95028766	95028807
chr10	97261389	97261430
chr10	98885981	98886022
chr10	99540103	99540144
chr10	101008069	101008110
chr10	102637877	102637918
chr10	103479329	103479370
chr10	104549981	104550022
chr10	105490217	105490258
chr10	105630442	105630483
chr10	108042780	108042821
chr10	108754650	108754691
chr10	109389713	109389754
chr10	110705086	110705127
chr10	112532363	112532404
chr10	113234136	113234177
chr10	113322990	113323031
chr10	113477303	113477344
chr10	113484658	113484699
chr10	113662299	113662340
chr10	113849549	113849590
chr10	114110610	114110651
chr10	114208120	114208161
chr10	116003713	116003754
chr10	117172691	117172732
chr10	117986893	117986934
chr10	118418641	118418682
chr10	118452623	118452664
chr10	119482432	119482473
chr10	120324380	120324421
chr10	120899682	120899723
chr10	120954239	120954280
chr10	121024456	121024497
chr10	121103645	121103686
chr10	121888974	121889015
chr10	121890056	121890097
chr10	122262558	122262599
chr10	122296356	122296397
chr10	125075502	125075543
chr10	125576743	125576784
chr11	7125836	7125877
chr11	10949723	10949764
chr11	12830022	12830063
chr11	13936666	13936707
chr11	15326325	15326366
chr11	16556818	16556859
chr11	18460621	18460662
chr11	19258323	19258364
chr11	19422068	19422109
chr11	19888781	19888822
chr11	20174094	20174135
chr11	21032776	21032817
chr11	21047886	21047927
chr11	22825572	22825613
chr11	23117415	23117456
chr11	24098374	24098415
chr11	24399482	24399523
chr11	25349304	25349345
chr11	25349435	25349476
chr11	25834029	25834070
chr11	28212555	28212596
chr11	28759619	28759660
chr11	29371256	29371297
chr11	31520708	31520749
chr11	32827784	32827825
chr11	32959917	32959958
chr11	36051712	36051753
chr11	36175554	36175595
chr11	37269969	37270010
chr11	37270621	37270662
chr11	37952108	37952149
chr11	38306821	38306862
chr11	38371424	38371465
chr11	39435211	39435252
chr11	39438382	39438423
chr11	40441838	40441879
chr11	42027019	42027060
chr11	42800427	42800468
chr11	43942198	43942239
chr11	45784977	45785018
chr11	47757420	47757461
chr11	49158880	49158921
chr11	49459070	49459111
chr11	50508647	50508688
chr11	51722002	51722043
chr11	51917323	51917364
chr11	51961453	51961494
chr11	52940709	52940750
chr11	53529073	53529114
chr11	53945125	53945166
chr11	54983846	54983887
chr11	55676230	55676271
chr11	55895843	55895884
chr11	57119143	57119184
chr11	59886901	59886942
chr11	61239266	61239307
chr11	61257171	61257212
chr11	61850424	61850465
chr11	61874692	61874733
chr11	62181321	62181362
chr11	64110379	64110420
chr11	64442608	64442649
chr11	66714647	66714688
chr11	66933826	66933867
chr11	69528410	69528451
chr11	70176068	70176109
chr11	70447703	70447744
chr11	70778043	70778084
chr11	72114198	72114239
chr11	73609931	73609972
chr11	76310663	76310704
chr11	76370473	76370514
chr11	76406384	76406425
chr11	76465555	76465596
chr11	78315796	78315837
chr11	80148987	80149028
chr11	81182419	81182460
chr11	81425206	81425247
chr11	81711551	81711592
chr11	83790064	83790105
chr11	83946492	83946533
chr11	87882541	87882582
chr11	89247692	89247733
chr11	91254120	91254161
chr11	92108492	92108533
chr11	92350728	92350769
chr11	92673102	92673143
chr11	92929447	92929488
chr11	93301940	93301981
chr11	93821433	93821474
chr11	94006889	94006930
chr11	94462904	94462945
chr11	94596232	94596273
chr11	94862764	94862805
chr11	95010198	95010239
chr11	95136669	95136710
chr11	95591902	95591943
chr11	95732004	95732045
chr11	95892737	95892778
chr11	95952721	95952762
chr11	96247591	96247632
chr11	96379421	96379462
chr11	96502234	96502275
chr11	96726200	96726241
chr11	96874514	96874555
chr11	98019201	98019242
chr11	98495015	98495056
chr11	98599797	98599838
chr11	99270139	99270180
chr11	100315309	100315350
chr11	101281259	101281300
chr11	101344732	101344773
chr11	102389347	102389388
chr11	102623516	102623557
chr11	102892181	102892222
chr11	104074139	104074180
chr11	104221341	104221382
chr11	104568789	104568830
chr11	105305145	105305186
chr11	106743045	106743086
chr11	107266186	107266227
chr11	109003217	109003258
chr11	109179472	109179513
chr11	109645440	109645481
chr11	110778045	110778086
chr11	110906011	110906052
chr11	111547523	111547564
chr11	112205052	112205093
chr11	112288072	112288113
chr11	112464968	112465009
chr11	112612466	112612507
chr11	112801823	112801864
chr11	112806992	112807033
chr11	113172133	113172174
chr11	114374732	114374773
chr11	114402269	114402310
chr11	115190467	115190508
chr11	116595844	116595885
chr11	118350797	118350838
chr11	121502713	121502754
chr12	4080206	4080247
chr12	6060346	6060387
chr12	6903585	6903626
chr12	9344228	9344269
chr12	10813120	10813161
chr12	10905290	10905331
chr12	11039864	11039905
chr12	11979123	11979164
chr12	12428147	12428188
chr12	12566112	12566153
chr12	12601166	12601207
chr12	13440397	13440438
chr12	13736314	13736355
chr12	13801042	13801083
chr12	14368804	14368845
chr12	15206070	15206111
chr12	15407099	15407140
chr12	17018751	17018792
chr12	17094449	17094490
chr12	17647643	17647684
chr12	18347417	18347458
chr12	22320673	22320714
chr12	25245129	25245170
chr12	26953180	26953221
chr12	27676031	27676072
chr12	31780599	31780640
chr12	33393290	33393331
chr12	33410871	33410912
chr12	34903855	34903896
chr12	35574990	35575031
chr12	36652243	36652284
chr12	36724646	36724687
chr12	37128522	37128563
chr12	38072747	38072788
chr12	38590404	38590445
chr12	39231395	39231436
chr12	39650378	39650419
chr12	40019429	40019470
chr12	40175046	40175087
chr12	41531237	41531278
chr12	41810948	41810989
chr12	41850671	41850712
chr12	42793162	42793203
chr12	43323112	43323153
chr12	43722302	43722343
chr12	44303952	44303993
chr12	44409745	44409786
chr12	44451387	44451428
chr12	46125631	46125672
chr12	46400025	46400066
chr12	50283699	50283740
chr12	51977306	51977347
chr12	52327017	52327058
chr12	53973185	53973226
chr12	54011869	54011910
chr12	54120765	54120806
chr12	54124332	54124373
chr12	54217632	54217673
chr12	54229016	54229057
chr12	54249304	54249345
chr12	54258460	54258501
chr12	54516314	54516355
chr12	55694771	55694812
chr12	61046055	61046096
chr12	62083308	62083349
chr12	62262929	62262970
chr12	63197911	63197952
chr12	64226475	64226516
chr12	65569688	65569729
chr12	66173406	66173447
chr12	66262307	66262348
chr12	66799868	66799909
chr12	69503323	69503364
chr12	70431433	70431474
chr12	71729698	71729739
chr12	72011054	72011095
chr12	73114951	73114992
chr12	73131105	73131146
chr12	78899040	78899081
chr12	79726174	79726215
chr12	79926744	79926785
chr12	80090474	80090515
chr12	80991695	80991736
chr12	81246343	81246384
chr12	81405201	81405242
chr12	82090057	82090098
chr12	83142650	83142691
chr12	83616999	83617040
chr12	86006352	86006393
chr12	88771865	88771906
chr12	89623606	89623647
chr12	90314711	90314752
chr12	90339182	90339223
chr12	90703227	90703268
chr12	90791642	90791683
chr12	92673129	92673170
chr12	92786889	92786930
chr12	93201959	93202000
chr12	94067356	94067397
chr12	94384937	94384978
chr12	94580148	94580189
chr12	96109651	96109692
chr12	97687716	97687757
chr12	98081818	98081859
chr12	100671867	100671908
chr12	102548985	102549026
chr12	103068860	103068901
chr12	103179540	103179581
chr12	103231681	103231722
chr12	104458302	104458343
chr12	104537224	104537265
chr12	105047711	105047752
chr12	105133496	105133537
chr12	106682461	106682502
chr12	106828495	106828536
chr12	107923643	107923684
chr12	108635525	108635566
chr12	109314722	109314763
chr12	110247080	110247121
chr12	113688325	113688366
chr12	114590105	114590146
chr12	117656443	117656484
chr12	117949366	117949407
chr12	118899276	118899317
chr12	119056589	119056630
chr12	119579674	119579715
chr13	5190193	5190234
chr13	7060067	7060108
chr13	7419608	7419649
chr13	7501032	7501073
chr13	8068217	8068258
chr13	8550969	8551010
chr13	8691339	8691380
chr13	8891186	8891227
chr13	9260207	9260248
chr13	9786780	9786821
chr13	10162339	10162380
chr13	10527572	10527613
chr13	10654368	10654409
chr13	11169219	11169260
chr13	11226105	11226146
chr13	12365353	12365394
chr13	13134393	13134434
chr13	14239301	14239342
chr13	15932591	15932632
chr13	16398610	16398651
chr13	16416907	16416948
chr13	16707986	16708027
chr13	17858998	17859039
chr13	18137055	18137096
chr13	18458868	18458909
chr13	19304055	19304096
chr13	19824673	19824714
chr13	20058808	20058849
chr13	20903163	20903204
chr13	21187039	21187080
chr13	22034078	22034119
chr13	22326420	22326461
chr13	22725457	22725498
chr13	24537048	24537089
chr13	25174716	25174757
chr13	28292664	28292705
chr13	29136855	29136896
chr13	30211969	30212010
chr13	30221124	30221165
chr13	30508080	30508121
chr13	30846464	30846505
chr13	31257090	31257131
chr13	32881400	32881441
chr13	33067013	33067054
chr13	34860999	34861040
chr13	36738873	36738914
chr13	36975215	36975256
chr13	37484359	37484400
chr13	38531052	38531093
chr13	38687817	38687858
chr13	38972178	38972219
chr13	39468565	39468606
chr13	40500140	40500181
chr13	42186568	42186609
chr13	43080677	43080718
chr13	43931901	43931942
chr13	43932293	43932334
chr13	44483715	44483756
chr13	45022128	45022169
chr13	45423521	45423562
chr13	45803562	45803603
chr13	46665686	46665727
chr13	46818990	46819031
chr13	47292390	47292431
chr13	49348882	49348923
chr13	49439171	49439212
chr13	49713555	49713596
chr13	50705698	50705739
chr13	50892206	50892247
chr13	51316037	51316078
chr13	51765951	51765992
chr13	51822415	51822456
chr13	51940689	51940730
chr13	52329134	52329175
chr13	52535151	52535192
chr13	53927402	53927443
chr13	54746800	54746841
chr13	57018405	57018446
chr13	59665774	59665815
chr13	60141289	60141330
chr13	60228309	60228350
chr13	60481781	60481822
chr13	64283994	64284035
chr13	65801076	65801117
chr13	68570555	68570596
chr13	70497881	70497922
chr13	71406579	71406620
chr13	73439618	73439659
chr13	73795339	73795380
chr13	75298516	75298557
chr13	75342529	75342570
chr13	77006826	77006867
chr13	77863117	77863158
chr13	79700050	79700091
chr13	81928229	81928270
chr13	81977720	81977761
chr13	82552368	82552409
chr13	85458951	85458992
chr13	86415945	86415986
chr13	87071369	87071410
chr13	87469855	87469896
chr13	88225451	88225492
chr13	88653520	88653561
chr13	88832518	88832559
chr13	89789565	89789606
chr13	90037608	90037649
chr13	90642686	90642727
chr13	91393363	91393404
chr13	91393408	91393449
chr13	92956564	92956605
chr13	93229803	93229844
chr13	94910098	94910139
chr13	96085202	96085243
chr13	96761799	96761840
chr13	97287151	97287192
chr13	97384754	97384795
chr13	97390949	97390990
chr13	97877281	97877322
chr13	98390178	98390219
chr13	98980723	98980764
chr13	99730292	99730333
chr13	100009525	100009566
chr13	100396549	100396590
chr13	100749875	100749916
chr13	103129069	103129110
chr13	103146652	103146693
chr13	105291127	105291168
chr13	105469032	105469073
chr13	106244821	106244862
chr13	106424843	106424884
chr13	107292375	107292416
chr13	107939731	107939772
chr13	108563550	108563591
chr13	109216421	109216462
chr13	109586420	109586461
chr13	109695709	109695750
chr13	109752096	109752137
chr13	110023843	110023884
chr13	110574690	110574731
chr13	110882062	110882103
chr13	111620849	111620890
chr13	112167121	112167162
chr13	113208982	113209023
chr13	114321234	114321275
chr13	114415143	114415184
chr13	115325913	115325954
chr13	116230892	116230933
chr13	117036796	117036837
chr13	119278943	119278984
chr13	120090025	120090066
chr14	4756944	4756985
chr14	7241223	7241264
chr14	8251943	8251984
chr14	8561366	8561407
chr14	9263367	9263408
chr14	9634900	9634941
chr14	9944853	9944894
chr14	10049126	10049167
chr14	11069108	11069149
chr14	11361307	11361348
chr14	11845419	11845460
chr14	12407225	12407266
chr14	13382712	13382753
chr14	14186458	14186499
chr14	16096521	16096562
chr14	16170732	16170773
chr14	16599698	16599739
chr14	17663347	17663388
chr14	18311589	18311630
chr14	18381720	18381761
chr14	18944704	18944745
chr14	19942714	19942755
chr14	20045914	20045955
chr14	22090670	22090711
chr14	22574713	22574754
chr14	23104130	23104171
chr14	24255151	24255192
chr14	24769176	24769217
chr14	25920943	25920984
chr14	25921771	25921812
chr14	26200316	26200357
chr14	26379434	26379475
chr14	26425740	26425781
chr14	27583450	27583491
chr14	28197211	28197252
chr14	28448346	28448387
chr14	28638624	28638665
chr14	28670491	28670532
chr14	30851213	30851254
chr14	32794435	32794476
chr14	33806578	33806619
chr14	33860444	33860485
chr14	33862941	33862982
chr14	35588510	35588551
chr14	36747984	36748025
chr14	38891541	38891582
chr14	39767793	39767834
chr14	40094227	40094268
chr14	40362932	40362973
chr14	41607914	41607955
chr14	43699278	43699319
chr14	43759440	43759481
chr14	43901374	43901415
chr14	43992466	43992507
chr14	46552085	46552126
chr14	46712749	46712790
chr14	51874286	51874327
chr14	51975187	51975228
chr14	53924691	53924732
chr14	54163223	54163264
chr14	54334059	54334100
chr14	55694492	55694533
chr14	56980722	56980763
chr14	57095837	57095878
chr14	57796223	57796264
chr14	58434992	58435033
chr14	58708477	58708518
chr14	59709733	59709774
chr14	59878658	59878699
chr14	60926389	60926430
chr14	62126819	62126860
chr14	62408578	62408619
chr14	64702428	64702469
chr14	66051595	66051636
chr14	67398965	67399006
chr14	68691840	68691881
chr14	70019607	70019648
chr14	70096001	70096042
chr14	70930873	70930914
chr14	71811719	71811760
chr14	72709078	72709119
chr14	75516135	75516176
chr14	76489809	76489850
chr14	76990675	76990716
chr14	78258158	78258199
chr14	80337410	80337451
chr14	82551981	82552022
chr14	84188404	84188445
chr14	84189073	84189114
chr14	84271133	84271174
chr14	84721458	84721499
chr14	86181187	86181228
chr14	92247184	92247225
chr14	93305112	93305153
chr14	94135886	94135927
chr14	97870200	97870241
chr14	99980020	99980061
chr14	100569810	100569851
chr14	103342574	103342615
chr14	103469404	103469445
chr14	103980850	103980891
chr14	104892396	104892437
chr14	105598498	105598539
chr14	105904248	105904289
chr14	107453105	107453146
chr14	107534221	107534262
chr14	107674248	107674289
chr14	108337996	108338037
chr14	109567418	109567459
chr14	110331183	110331224
chr14	110767908	110767949
chr14	110817645	110817686
chr14	112551925	112551966
chr14	113884883	113884924
chr14	116913965	116914006
chr14	117038536	117038577
chr14	118353368	118353409
chr14	120156772	120156813
chr14	120708901	120708942
chr14	121434458	121434499
chr14	121461695	121461736
chr14	121620468	121620509
chr14	123584483	123584524
chr15	3305027	3305068
chr15	4591682	4591723
chr15	6034701	6034742
chr15	8699731	8699772
chr15	10870315	10870356
chr15	10946239	10946280
chr15	10999500	10999541
chr15	13596439	13596480
chr15	16644058	16644099
chr15	16648838	16648879
chr15	17351399	17351440
chr15	17838140	17838181
chr15	21109942	21109983
chr15	22564997	22565038
chr15	22995152	22995193
chr15	24545741	24545782
chr15	25431381	25431422
chr15	25745754	25745795
chr15	26745228	26745269
chr15	27433507	27433548
chr15	29141404	29141445
chr15	29414287	29414328
chr15	31055375	31055416
chr15	31291128	31291169
chr15	31321068	31321109
chr15	32481845	32481886
chr15	34509220	34509261
chr15	34570673	34570714
chr15	34702655	34702696
chr15	35169331	35169372
chr15	35304638	35304679
chr15	36699410	36699451
chr15	37312250	37312291
chr15	38111366	38111407
chr15	38563522	38563563
chr15	38940584	38940625
chr15	39649550	39649591
chr15	41560735	41560776
chr15	41700032	41700073
chr15	41912290	41912331
chr15	42390870	42390911
chr15	44086487	44086528
chr15	44094896	44094937
chr15	46358872	46358913
chr15	48158259	48158300
chr15	49626167	49626208
chr15	50323408	50323449
chr15	50358686	50358727
chr15	51065808	51065849
chr15	52762076	52762117
chr15	54870792	54870833
chr15	57242586	57242627
chr15	57386773	57386814
chr15	58768110	58768151
chr15	63971218	63971259
chr15	65001768	65001809
chr15	65183022	65183063
chr15	65639181	65639222
chr15	66541827	66541868
chr15	66587849	66587890
chr15	67313673	67313714
chr15	67320937	67320978
chr15	69173022	69173063
chr15	69717664	69717705
chr15	69872476	69872517
chr15	71221742	71221783
chr15	71372991	71373032
chr15	71966093	71966134
chr15	72228244	72228285
chr15	73735861	73735902
chr15	74446749	74446790
chr15	76307921	76307962
chr15	78462750	78462791
chr15	79070082	79070123
chr15	83746857	83746898
chr15	84605871	84605912
chr15	85584349	85584390
chr15	86438939	86438980
chr15	86597981	86598022
chr15	86655743	86655784
chr15	87461191	87461232
chr15	88143419	88143460
chr15	88198876	88198917
chr15	88285142	88285183
chr15	90311490	90311531
chr15	90852533	90852574
chr15	90868031	90868072
chr15	91741535	91741576
chr15	91869295	91869336
chr15	93568302	93568343
chr15	94147196	94147237
chr15	95195878	95195919
chr15	95764128	95764169
chr15	96080986	96081027
chr15	96910870	96910911
chr15	99551299	99551340
chr15	99922328	99922369
chr15	99997913	99997954
chr15	100601346	100601387
chr15	100941167	100941208
chr15	101599520	101599561
chr15	101776787	101776828
chr15	102730367	102730408
chr15	102904763	102904804
chr15	102990338	102990379
chr15	103583563	103583604
chr16	4816609	4816650
chr16	5095958	5095999
chr16	5177642	5177683
chr16	6495850	6495891
chr16	7007996	7008037
chr16	7027701	7027742
chr16	7272484	7272525
chr16	7549556	7549597
chr16	9506392	9506433
chr16	10164644	10164685
chr16	10370837	10370878
chr16	10377100	10377141
chr16	10497021	10497062
chr16	11112880	11112921
chr16	11462440	11462481
chr16	12884033	12884074
chr16	13501735	13501776
chr16	14418536	14418577
chr16	14489008	14489049
chr16	14971444	14971485
chr16	17564525	17564566
chr16	18030898	18030939
chr16	18162501	18162542
chr16	18312127	18312168
chr16	20155733	20155774
chr16	20593132	20593173
chr16	21013658	21013699
chr16	21052004	21052045
chr16	21093209	21093250
chr16	21229385	21229426
chr16	22436668	22436709
chr16	24735666	24735707
chr16	25154590	25154631
chr16	27544015	27544056
chr16	28100215	28100256
chr16	29510836	29510877
chr16	30844206	30844247
chr16	34052071	34052112
chr16	34932767	34932808
chr16	35211609	35211650
chr16	35523031	35523072
chr16	36180473	36180514
chr16	36564216	36564257
chr16	37129024	37129065
chr16	38263158	38263199
chr16	38405071	38405112
chr16	39723166	39723207
chr16	39867147	39867188
chr16	41180581	41180622
chr16	42054087	42054128
chr16	42800310	42800351
chr16	43581380	43581421
chr16	44235474	44235515
chr16	44512356	44512397
chr16	44976737	44976778
chr16	45600799	45600840
chr16	45745293	45745334
chr16	45854556	45854597
chr16	46134827	46134868
chr16	52855575	52855616
chr16	56513122	56513163
chr16	56513411	56513452
chr16	59949855	59949896
chr16	61050605	61050646
chr16	61506729	61506770
chr16	62474669	62474710
chr16	62757813	62757854
chr16	64495106	64495147
chr16	65150432	65150473
chr16	66974078	66974119
chr16	68444646	68444687
chr16	68754143	68754184
chr16	71301224	71301265
chr16	71615028	71615069
chr16	71671378	71671419
chr16	71833125	71833166
chr16	73244440	73244481
chr16	74403545	74403586
chr16	76010760	76010801
chr16	76104244	76104285
chr16	76544611	76544652
chr16	76807725	76807766
chr16	77182598	77182639
chr16	77895064	77895105
chr16	78217346	78217387
chr16	79252586	79252627
chr16	79704052	79704093
chr16	80726550	80726591
chr16	81225541	81225582
chr16	82145474	82145515
chr16	85950724	85950765
chr16	87416702	87416743
chr16	87589378	87589419
chr16	87615103	87615144
chr16	88384037	88384078
chr16	88730958	88730999
chr16	92483075	92483116
chr16	92528008	92528049
chr16	93055916	93055957
chr16	93134626	93134667
chr16	94213580	94213621
chr16	94558819	94558860
chr16	96654387	96654428
chr16	97453881	97453922
chr16	97469975	97470016
chr16	97677266	97677307
chr17	3433809	3433850
chr17	3950189	3950230
chr17	6857900	6857941
chr17	7447394	7447435
chr17	7856386	7856427
chr17	8563379	8563420
chr17	9958520	9958561
chr17	10146902	10146943
chr17	11928394	11928435
chr17	16482976	16483017
chr17	17058814	17058855
chr17	17228401	17228442
chr17	19548627	19548668
chr17	24712328	24712369
chr17	24967769	24967810
chr17	25195726	25195767
chr17	26749830	26749871
chr17	26795808	26795849
chr17	28651084	28651125
chr17	29777208	29777249
chr17	29908835	29908876
chr17	31353085	31353126
chr17	31410365	31410406
chr17	32187891	32187932
chr17	32405076	32405117
chr17	32520892	32520933
chr17	32874920	32874961
chr17	33762610	33762651
chr17	36564393	36564434
chr17	37267644	37267685
chr17	39725945	39725986
chr17	41198696	41198737
chr17	42897907	42897948
chr17	43755156	43755197
chr17	44372836	44372877
chr17	44830743	44830784
chr17	45259544	45259585
chr17	48443354	48443395
chr17	50089514	50089555
chr17	50493447	50493488
chr17	50586605	50586646
chr17	53539917	53539958
chr17	54189554	54189595
chr17	56740689	56740730
chr17	58869421	58869462
chr17	59722022	59722063
chr17	61506086	61506127
chr17	63507562	63507603
chr17	64638177	64638218
chr17	65700685	65700726
chr17	66154923	66154964
chr17	66941458	66941499
chr17	68115005	68115046
chr17	68650595	68650636
chr17	69128692	69128733
chr17	69602178	69602219
chr17	69697501	69697542
chr17	71437081	71437122
chr17	71673169	71673210
chr17	72797088	72797129
chr17	73349783	73349824
chr17	75167468	75167509
chr17	75330887	75330928
chr17	75734261	75734302
chr17	75845539	75845580
chr17	76002563	76002604
chr17	79087291	79087332
chr17	79238569	79238610
chr17	79281276	79281317
chr17	79939034	79939075
chr17	80346675	80346716
chr17	81128433	81128474
chr17	85804330	85804371
chr17	87086905	87086946
chr17	87947666	87947707
chr17	88245175	88245216
chr17	88614714	88614755
chr17	88846872	88846913
chr17	89038767	89038808
chr17	90016523	90016564
chr17	90635660	90635701
chr17	91051127	91051168
chr17	91291574	91291615
chr17	91450859	91450900
chr17	92692284	92692325
chr17	93780699	93780740
chr17	94231037	94231078
chr18	3680454	3680495
chr18	3683663	3683704
chr18	5526121	5526162
chr18	5541805	5541846
chr18	6625823	6625864
chr18	6811099	6811140
chr18	6979118	6979159
chr18	8115250	8115291
chr18	9159749	9159790
chr18	10994241	10994282
chr18	12028358	12028399
chr18	13155411	13155452
chr18	14162092	14162133
chr18	15493184	15493225
chr18	17077252	17077293
chr18	18297273	18297314
chr18	19636401	19636442
chr18	19858487	19858528
chr18	21813496	21813537
chr18	22657964	22658005
chr18	24373485	24373526
chr18	25092543	25092584
chr18	25753987	25754028
chr18	28303750	28303791
chr18	30402974	30403015
chr18	32368560	32368601
chr18	33511410	33511451
chr18	34009056	34009097
chr18	34186316	34186357
chr18	34998019	34998060
chr18	35006681	35006722
chr18	35390239	35390280
chr18	35701502	35701543
chr18	35955357	35955398
chr18	35968426	35968467
chr18	39655687	39655728
chr18	39708486	39708527
chr18	39714943	39714984
chr18	40665618	40665659
chr18	40668552	40668593
chr18	40724829	40724870
chr18	40811172	40811213
chr18	42000100	42000141
chr18	43503538	43503579
chr18	44754583	44754624
chr18	45114574	45114615
chr18	45425148	45425189
chr18	45731850	45731891
chr18	49769695	49769736
chr18	50778598	50778639
chr18	52724751	52724792
chr18	53992304	53992345
chr18	54482991	54483032
chr18	54879742	54879783
chr18	55062599	55062640
chr18	55138325	55138366
chr18	55674721	55674762
chr18	55928347	55928388
chr18	56361229	56361270
chr18	56362139	56362180
chr18	56474896	56474937
chr18	57181519	57181560
chr18	57732666	57732707
chr18	58516675	58516716
chr18	58727223	58727264
chr18	60814364	60814405
chr18	60949911	60949952
chr18	61219832	61219873
chr18	62296376	62296417
chr18	62806472	62806513
chr18	63587234	63587275
chr18	64209927	64209968
chr18	64744198	64744239
chr18	64803744	64803785
chr18	65065925	65065966
chr18	65227755	65227796
chr18	65884220	65884261
chr18	68139071	68139112
chr18	68373840	68373881
chr18	69755331	69755372
chr18	70631570	70631611
chr18	70871229	70871270
chr18	71289574	71289615
chr18	71548298	71548339
chr18	72001459	72001500
chr18	72369747	72369788
chr18	73480557	73480598
chr18	73889874	73889915
chr18	74351280	74351321
chr18	75758644	75758685
chr18	76897460	76897501
chr18	78097875	78097916
chr18	79127466	79127507
chr18	79141810	79141851
chr18	80180342	80180383
chr18	80371626	80371667
chr18	81003159	81003200
chr18	81126346	81126387
chr18	81558624	81558665
chr18	81572351	81572392
chr18	81595762	81595803
chr18	81764655	81764696
chr18	82978782	82978823
chr18	83441879	83441920
chr18	83487785	83487826
chr18	85637812	85637853
chr18	85818104	85818145
chr18	86805511	86805552
chr18	87266594	87266635
chr18	88038735	88038776
chr18	88735258	88735299
chr18	88781432	88781473
chr18	90100605	90100646
chr19	7649738	7649779
chr19	8335160	8335201
chr19	8586770	8586811
chr19	10000105	10000146
chr19	10472486	10472527
chr19	10610348	10610389
chr19	10847346	10847387
chr19	11432265	11432306
chr19	12227762	12227803
chr19	13596082	13596123
chr19	14407002	14407043
chr19	16287267	16287308
chr19	16469191	16469232
chr19	17995786	17995827
chr19	18005567	18005608
chr19	19260664	19260705
chr19	19758262	19758303
chr19	20427717	20427758
chr19	22532846	22532887
chr19	22879996	22880037
chr19	22921856	22921897
chr19	23408786	23408827
chr19	24471272	24471313
chr19	25179651	25179692
chr19	25264115	25264156
chr19	25894691	25894732
chr19	26003185	26003226
chr19	26198650	26198691
chr19	26403642	26403683
chr19	26590987	26591028
chr19	28189455	28189496
chr19	28915886	28915927
chr19	30288810	30288851
chr19	30642556	30642597
chr19	31337764	31337805
chr19	31511345	31511386
chr19	32341584	32341625
chr19	33061281	33061322
chr19	34551457	34551498
chr19	35124410	35124451
chr19	36290707	36290748
chr19	36693773	36693814
chr19	36863769	36863810
chr19	38602075	38602116
chr19	38729776	38729817
chr19	39022298	39022339
chr19	40872882	40872923
chr19	40947577	40947618
chr19	43593105	43593146
chr19	43951589	43951630
chr19	44192507	44192548
chr19	44383301	44383342
chr19	44610836	44610877
chr19	46050876	46050917
chr19	46208276	46208317
chr19	47174473	47174514
chr19	47185084	47185125
chr19	47567977	47568018
chr19	48412859	48412900
chr19	49594413	49594454
chr19	49805288	49805329
chr19	50189851	50189892
chr19	51718970	51719011
chr19	55484968	55485009
chr19	55623614	55623655
chr19	57913489	57913530
chr19	57921239	57921280
chr19	57928583	57928624
chr19	58080798	58080839
chr19	58361411	58361452
chr19	58692696	58692737
chr19	58874929	58874970
chr2	3838357	3838398
chr2	4136823	4136864
chr2	4161698	4161739
chr2	4220963	4221004
chr2	4354631	4354672
chr2	4862805	4862846
chr2	5372547	5372588
chr2	5659579	5659620
chr2	5721375	5721416
chr2	5727108	5727149
chr2	9550105	9550146
chr2	9627868	9627909
chr2	10339129	10339170
chr2	11051247	11051288
chr2	11182385	11182426
chr2	11647146	11647187
chr2	11651848	11651889
chr2	12280632	12280673
chr2	12443277	12443318
chr2	14713446	14713487
chr2	16811191	16811232
chr2	16997212	16997253
chr2	17211831	17211872
chr2	18517644	18517685
chr2	19315958	19315999
chr2	20115600	20115641
chr2	20346831	20346872
chr2	20437991	20438032
chr2	20749520	20749561
chr2	21083056	21083097
chr2	21327035	21327076
chr2	21371285	21371326
chr2	23048344	23048385
chr2	23091080	23091121
chr2	24724546	24724587
chr2	24802864	24802905
chr2	25768527	25768568
chr2	27303507	27303548
chr2	28060263	28060304
chr2	28782200	28782241
chr2	29362772	29362813
chr2	29545634	29545675
chr2	29821548	29821589
chr2	31102949	31102990
chr2	31104876	31104917
chr2	32321493	32321534
chr2	34179812	34179853
chr2	34754625	34754666
chr2	35338219	35338260
chr2	35620844	35620885
chr2	38341942	38341983
chr2	40129778	40129819
chr2	40223148	40223189
chr2	46172077	46172118
chr2	46209042	46209083
chr2	46377643	46377684
chr2	46804703	46804744
chr2	46927064	46927105
chr2	47448332	47448373
chr2	49141338	49141379
chr2	51983780	51983821
chr2	53050819	53050860
chr2	55462071	55462112
chr2	55508834	55508875
chr2	56198393	56198434
chr2	58585790	58585831
chr2	60389559	60389600
chr2	60516686	60516727
chr2	61118160	61118201
chr2	61854894	61854935
chr2	62558653	62558694
chr2	62844137	62844178
chr2	62952367	62952408
chr2	64931216	64931257
chr2	65518634	65518675
chr2	66979083	66979124
chr2	67834408	67834449
chr2	70313423	70313464
chr2	70393181	70393222
chr2	70646178	70646219
chr2	71308519	71308560
chr2	72026904	72026945
chr2	73955964	73956005
chr2	74280121	74280162
chr2	75466727	75466768
chr2	76401178	76401219
chr2	78651241	78651282
chr2	79006297	79006338
chr2	81175297	81175338
chr2	81265191	81265232
chr2	82559509	82559550
chr2	84052750	84052791
chr2	84986963	84987004
chr2	85133740	85133781
chr2	85184425	85184466
chr2	90438341	90438382
chr2	91451501	91451542
chr2	92944925	92944966
chr2	93126380	93126421
chr2	93914601	93914642
chr2	99483336	99483377
chr2	99978762	99978803
chr2	100816264	100816305
chr2	104234671	104234712
chr2	105462703	105462744
chr2	106003855	106003896
chr2	106582240	106582281
chr2	107553474	107553515
chr2	107676689	107676730
chr2	108679299	108679340
chr2	112855922	112855963
chr2	112996989	112997030
chr2	113984592	113984633
chr2	114940198	114940239
chr2	115449002	115449043
chr2	115952674	115952715
chr2	116058231	116058272
chr2	116137945	116137986
chr2	116451405	116451446
chr2	116663059	116663100
chr2	117476322	117476363
chr2	118128673	118128714
chr2	118141506	118141547
chr2	118437742	118437783
chr2	122629441	122629482
chr2	124158840	124158881
chr2	126089627	126089668
chr2	126230773	126230814
chr2	126558715	126558756
chr2	126974646	126974687
chr2	127469228	127469269
chr2	127977179	127977220
chr2	129314202	129314243
chr2	129414160	129414201
chr2	129981865	129981906
chr2	130201269	130201310
chr2	130265151	130265192
chr2	131124885	131124926
chr2	131631068	131631109
chr2	133643010	133643051
chr2	133780476	133780517
chr2	137658580	137658621
chr2	140440982	140441023
chr2	140586288	140586329
chr2	141109963	141110004
chr2	142119934	142119975
chr2	143721932	143721973
chr2	144054545	144054586
chr2	144244487	144244528
chr2	145109026	145109067
chr2	147519854	147519895
chr2	148143537	148143578
chr2	148309419	148309460
chr2	150634812	150634853
chr2	151439274	151439315
chr2	151703396	151703437
chr2	152317758	152317799
chr2	152463980	152464021
chr2	153865087	153865128
chr2	155488436	155488477
chr2	157274680	157274721
chr2	157680602	157680643
chr2	158211171	158211212
chr2	158273474	158273515
chr2	158540587	158540628
chr2	160534462	160534503
chr2	161515641	161515682
chr2	162207435	162207476
chr2	163120514	163120555
chr2	165098400	165098441
chr2	165662398	165662439
chr2	165938252	165938293
chr2	166161833	166161874
chr2	168836202	168836243
chr2	169030863	169030904
chr2	171038071	171038112
chr2	174885871	174885912
chr2	180483574	180483615
chr2	180613436	180613477
chr3	3584079	3584120
chr3	8500060	8500101
chr3	10248726	10248767
chr3	10288300	10288341
chr3	10375278	10375319
chr3	10552212	10552253
chr3	11043571	11043612
chr3	13959682	13959723
chr3	16824287	16824328
chr3	18048133	18048174
chr3	18561827	18561868
chr3	18873923	18873964
chr3	19625532	19625573
chr3	19645901	19645942
chr3	19837029	19837070
chr3	20949110	20949151
chr3	21826055	21826096
chr3	23117551	23117592
chr3	23151080	23151121
chr3	24939458	24939499
chr3	26864927	26864968
chr3	29590059	29590100
chr3	30540604	30540645
chr3	30600495	30600536
chr3	31609888	31609929
chr3	32225014	32225055
chr3	33351322	33351363
chr3	34375962	34376003
chr3	34475867	34475908
chr3	38247522	38247563
chr3	41869299	41869340
chr3	43242861	43242902
chr3	43570630	43570671
chr3	44557784	44557825
chr3	44923303	44923344
chr3	45317577	45317618
chr3	45672484	45672525
chr3	45715080	45715121
chr3	46589575	46589616
chr3	46877576	46877617
chr3	52013712	52013753
chr3	52163061	52163102
chr3	53060451	53060492
chr3	54108421	54108462
chr3	54142201	54142242
chr3	54329923	54329964
chr3	55052068	55052109
chr3	55069381	55069422
chr3	56352741	56352782
chr3	57103908	57103949
chr3	57616228	57616269
chr3	59725468	59725509
chr3	60159349	60159390
chr3	61430051	61430092
chr3	62096861	62096902
chr3	63822609	63822650
chr3	64516111	64516152
chr3	65477769	65477810
chr3	65934629	65934670
chr3	66729615	66729656
chr3	66807606	66807647
chr3	67501498	67501539
chr3	68225491	68225532
chr3	68379145	68379186
chr3	68774466	68774507
chr3	68998853	68998894
chr3	69238798	69238839
chr3	69462288	69462329
chr3	69911672	69911713
chr3	73732430	73732471
chr3	73964088	73964129
chr3	74689867	74689908
chr3	75736786	75736827
chr3	78294265	78294306
chr3	79846541	79846582
chr3	80549995	80550036
chr3	82222313	82222354
chr3	82659858	82659899
chr3	83037722	83037763
chr3	83115575	83115616
chr3	84755424	84755465
chr3	84785457	84785498
chr3	86270679	86270720
chr3	86442131	86442172
chr3	87437685	87437726
chr3	89110318	89110359
chr3	89114851	89114892
chr3	89533241	89533282
chr3	89684280	89684321
chr3	90568196	90568237
chr3	91023784	91023825
chr3	93624259	93624300
chr3	93829295	93829336
chr3	95192469	95192510
chr3	95933318	95933359
chr3	96744933	96744974
chr3	97789353	97789394
chr3	98241930	98241971
chr3	99458627	99458668
chr3	99535341	99535382
chr3	101362365	101362406
chr3	102652294	102652335
chr3	103463563	103463604
chr3	103728918	103728959
chr3	104085046	104085087
chr3	104526513	104526554
chr3	106432324	106432365
chr3	107106894	107106935
chr3	108171822	108171863
chr3	109174183	109174224
chr3	109331683	109331724
chr3	109573146	109573187
chr3	115766741	115766782
chr3	116446700	116446741
chr3	116719405	116719446
chr3	117658009	117658050
chr3	118167551	118167592
chr3	118278256	118278297
chr3	118617818	118617859
chr3	119103126	119103167
chr3	119300111	119300152
chr3	120346273	120346314
chr3	120855522	120855563
chr3	121522655	121522696
chr3	122606344	122606385
chr3	123517392	123517433
chr3	125817147	125817188
chr3	126954552	126954593
chr3	131681681	131681722
chr3	132509600	132509641
chr3	133375834	133375875
chr3	133677782	133677823
chr3	134216327	134216368
chr3	134280851	134280892
chr3	134572878	134572919
chr3	134627985	134628026
chr3	135032913	135032954
chr3	135488661	135488702
chr3	135545722	135545763
chr3	135979739	135979780
chr3	137679748	137679789
chr3	138824916	138824957
chr3	143279703	143279744
chr3	143324238	143324279
chr3	144528182	144528223
chr3	146285854	146285895
chr3	146472986	146473027
chr3	147530586	147530627
chr3	148490297	148490338
chr3	149603007	149603048
chr3	149843399	149843440
chr3	150090114	150090155
chr3	150423199	150423240
chr3	150463367	150463408
chr3	153258247	153258288
chr3	154586646	154586687
chr3	155201790	155201831
chr3	155424090	155424131
chr3	156613607	156613648
chr3	156843537	156843578
chr3	157928692	157928733
chr4	4330069	4330110
chr4	4481992	4482033
chr4	5720531	5720572
chr4	6468509	6468550
chr4	6809300	6809341
chr4	9956197	9956238
chr4	11421548	11421589
chr4	11903896	11903937
chr4	12391644	12391685
chr4	15170295	15170336
chr4	18914017	18914058
chr4	18916684	18916725
chr4	20051594	20051635
chr4	20394296	20394337
chr4	21253826	21253867
chr4	21360453	21360494
chr4	22310460	22310501
chr4	22868131	22868172
chr4	24244331	24244372
chr4	24811872	24811913
chr4	25372532	25372573
chr4	26515764	26515805
chr4	28485629	28485670
chr4	29975573	29975614
chr4	31693309	31693350
chr4	31842936	31842977
chr4	32624675	32624716
chr4	36524639	36524680
chr4	39704246	39704287
chr4	40154705	40154746
chr4	40164805	40164846
chr4	41433029	41433070
chr4	41785719	41785760
chr4	42124526	42124567
chr4	42830963	42831004
chr4	44298578	44298619
chr4	44406592	44406633
chr4	44707372	44707413
chr4	44769367	44769408
chr4	45234579	45234620
chr4	45776278	45776319
chr4	45926948	45926989
chr4	46314514	46314555
chr4	46633925	46633966
chr4	48040700	48040741
chr4	51052802	51052843
chr4	51223623	51223664
chr4	51818017	51818058
chr4	53499655	53499696
chr4	54472456	54472497
chr4	54604425	54604466
chr4	55299902	55299943
chr4	55879820	55879861
chr4	57322343	57322384
chr4	59076888	59076929
chr4	59414405	59414446
chr4	59908660	59908701
chr4	62493641	62493682
chr4	62991227	62991268
chr4	63105277	63105318
chr4	64512778	64512819
chr4	64904465	64904506
chr4	65126367	65126408
chr4	66154446	66154487
chr4	67820037	67820078
chr4	68123655	68123696
chr4	69439423	69439464
chr4	69828241	69828282
chr4	71289596	71289637
chr4	75569615	75569656
chr4	75821914	75821955
chr4	77023859	77023900
chr4	77025318	77025359
chr4	77363450	77363491
chr4	78635404	78635445
chr4	80521299	80521340
chr4	82219986	82220027
chr4	82518504	82518545
chr4	82682558	82682599
chr4	84219709	84219750
chr4	84220768	84220809
chr4	89070433	89070474
chr4	93370076	93370117
chr4	94311731	94311772
chr4	94684948	94684989
chr4	96069759	96069800
chr4	96893034	96893075
chr4	97764002	97764043
chr4	99419167	99419208
chr4	99637834	99637875
chr4	102459344	102459385
chr4	103639656	103639697
chr4	104732694	104732735
chr4	105246790	105246831
chr4	107741868	107741909
chr4	109263798	109263839
chr4	113171077	113171118
chr4	113386767	113386808
chr4	113411374	113411415
chr4	113411450	113411491
chr4	115907691	115907732
chr4	116414582	116414623
chr4	118553749	118553790
chr4	118993056	118993097
chr4	119015384	119015425
chr4	119942461	119942502
chr4	120675476	120675517
chr4	120870904	120870945
chr4	120954374	120954415
chr4	121719504	121719545
chr4	121720791	121720832
chr4	122637128	122637169
chr4	122889249	122889290
chr4	122932086	122932127
chr4	123011560	123011601
chr4	125843986	125844027
chr4	125997724	125997765
chr4	126470476	126470517
chr4	127453058	127453099
chr4	128095935	128095976
chr4	129107014	129107055
chr4	130191620	130191661
chr4	130268630	130268671
chr4	130666112	130666153
chr4	133477684	133477725
chr4	133558102	133558143
chr4	134486247	134486288
chr4	135890313	135890354
chr4	137600044	137600085
chr4	137970293	137970334
chr4	138935094	138935135
chr4	140372534	140372575
chr4	141198449	141198490
chr4	141554131	141554172
chr4	141737107	141737148
chr4	141878544	141878585
chr4	142520715	142520756
chr4	142604841	142604882
chr4	142631614	142631655
chr4	142752362	142752403
chr4	146563401	146563442
chr4	147847188	147847229
chr4	148759341	148759382
chr4	150133711	150133752
chr4	153554288	153554329
chr4	153891967	153892008
chr4	156117805	156117846
chr4_GL456350_random	5056	5097
chr4_GL456350_random	35287	35328
chr4_JH584293_random	64817	64858
chr4_JH584293_random	95044	95085
chr4_JH584294_random	178766	178807
chr5	5415139	5415180
chr5	9699498	9699539
chr5	11120377	11120418
chr5	14670807	14670848
chr5	16023571	16023612
chr5	16284030	16284071
chr5	17812842	17812883
chr5	18059732	18059773
chr5	18384927	18384968
chr5	22225687	22225728
chr5	22404052	22404093
chr5	22753433	22753474
chr5	25029864	25029905
chr5	25665865	25665906
chr5	25707707	25707748
chr5	26315487	26315528
chr5	27045918	27045959
chr5	27856572	27856613
chr5	27977921	27977962
chr5	28890143	28890184
chr5	30623248	30623289
chr5	31598006	31598047
chr5	33390426	33390467
chr5	34050310	34050351
chr5	34402481	34402522
chr5	37335519	37335560
chr5	38363630	38363671
chr5	39028789	39028830
chr5	39260679	39260720
chr5	40442276	40442317
chr5	40902256	40902297
chr5	42231256	42231297
chr5	42420579	42420620
chr5	42603949	42603990
chr5	43527062	43527103
chr5	45549712	45549753
chr5	46122502	46122543
chr5	48830853	48830894
chr5	48859624	48859665
chr5	49070088	49070129
chr5	50546418	50546459
chr5	50707742	50707783
chr5	51144884	51144925
chr5	51178468	51178509
chr5	51436667	51436708
chr5	51819288	51819329
chr5	52428223	52428264
chr5	52530997	52531038
chr5	53632770	53632811
chr5	53745130	53745171
chr5	56037651	56037692
chr5	56492642	56492683
chr5	57015712	57015753
chr5	58619855	58619896
chr5	60865543	60865584
chr5	64633379	64633420
chr5	65733730	65733771
chr5	66564333	66564374
chr5	67773485	67773526
chr5	68564458	68564499
chr5	69615934	69615975
chr5	70557259	70557300
chr5	71718121	71718162
chr5	71740614	71740655
chr5	72199357	72199398
chr5	74892202	74892243
chr5	75283339	75283380
chr5	75327794	75327835
chr5	75730511	75730552
chr5	79238433	79238474
chr5	84895670	84895711
chr5	86139026	86139067
chr5	86472516	86472557
chr5	86680175	86680216
chr5	86774121	86774162
chr5	88538003	88538044
chr5	92242259	92242300
chr5	93001664	93001705
chr5	96574363	96574404
chr5	96684659	96684700
chr5	97858246	97858287
chr5	97938955	97938996
chr5	98740732	98740773
chr5	98792352	98792393
chr5	99362395	99362436
chr5	99480309	99480350
chr5	100644759	100644800
[truncated: 665 more rows]

## Sheet: T02
#chr	start	end	RPM
chr1	3044550	3044600	0.565637
chr1	3050300	3050350	0.179348
chr1	3083200	3083250	0.193144
chr1	3083250	3083300	1.47617
chr1	3094400	3094450	0.993314
chr1	3096900	3096950	0.882946
chr1	3096950	3097000	0.234532
chr1	3134950	3135000	2.96615
chr1	3236800	3236850	0.524249
chr1	3266650	3266700	2.64884
chr1	3287700	3287750	0.455269
chr1	3294650	3294700	1.84867
chr1	3294700	3294750	0.151756
chr1	3300550	3300600	1.66932
chr1	3361300	3361350	2.13838
chr1	3406450	3406500	0.855354
chr1	3408400	3408450	0.262125
chr1	3408450	3408500	0.220736
chr1	3413000	3413050	0.372493
chr1	3413050	3413100	1.31062
chr1	3417300	3417350	0.179348
chr1	3491900	3491950	0.303513
chr1	3539050	3539100	1.02091
chr1	3559150	3559200	0.179348
chr1	3567150	3567200	1.42099
chr1	3567200	3567250	1.10368
chr1	3574550	3574600	0.634617
chr1	3574600	3574650	2.19357
chr1	3576600	3576650	0.13796
chr1	3589250	3589300	0.262125
chr1	3589300	3589350	0.317309
chr1	3673100	3673150	0.80017
chr1	3673150	3673200	1.3934
chr1	3686550	3686600	0.234532
chr1	3712200	3712250	1.47617
chr1	3719600	3719650	1.64173
chr1	3724750	3724800	0.165552
chr1	3724800	3724850	2.63504
chr1	3745050	3745100	2.20736
chr1	3745100	3745150	2.96615
chr1	3788600	3788650	0.882946
chr1	3820500	3820550	0.524249
chr1	3917700	3917750	0.648413
chr1	3924650	3924700	0.165552
chr1	3924700	3924750	0.731189
chr1	3925750	3925800	0.331105
chr1	3925800	3925850	0.441473
chr1	3994500	3994550	0.662209
chr1	4043450	4043500	1.48997
chr1	4043500	4043550	0.469065
chr1	4054400	4054450	0.262125
chr1	4054550	4054600	0.400085
chr1	4056450	4056500	1.47617
chr1	4119100	4119150	1.68312
chr1	4123850	4123900	0.717393
chr1	4123900	4123950	0.193144
chr1	4151300	4151350	0.151756
chr1	4151350	4151400	2.30394
chr1	4175000	4175050	2.33153
chr1	4175050	4175100	0.151756
chr1	4228100	4228150	0.234532
chr1	4228150	4228200	0.413881
chr1	4228200	4228250	0.13796
chr1	4285050	4285100	0.193144
chr1	4329600	4329650	0.193144
chr1	4404850	4404900	1.02091
chr1	4461350	4461400	0.620821
chr1	4461400	4461450	0.179348
chr1	4476750	4476800	0.579433
chr1	4513900	4513950	0.441473
chr1	4546850	4546900	0.262125
chr1	4602800	4602850	0.441473
chr1	4602850	4602900	1.64173
chr1	4611400	4611450	0.841558
chr1	4611450	4611500	1.21405
chr1	4625300	4625350	0.13796
chr1	4625350	4625400	1.82108
chr1	4628600	4628650	1.26923
chr1	4629300	4629350	1.10368
chr1	4629350	4629400	0.469065
chr1	4629950	4630000	0.455269
chr1	4630000	4630050	1.11748
chr1	4637550	4637600	0.648413
chr1	4675800	4675850	0.372493
chr1	4698400	4698450	0.620821
chr1	4698450	4698500	0.220736
chr1	4702950	4703000	0.179348
chr1	4703000	4703050	2.56606
chr1	4729100	4729150	0.165552
chr1	4729150	4729200	0.234532
chr1	4757300	4757350	0.924334
chr1	4790400	4790450	0.372493
chr1	4790450	4790500	0.744985
chr1	4811600	4811650	1.7383
chr1	4878700	4878750	0.13796
chr1	4909850	4909900	0.193144
chr1	4909900	4909950	1.24164
chr1	4914900	4914950	0.179348
chr1	4914950	4915000	1.48997
chr1	4915000	4915050	0.165552
chr1	4918500	4918550	0.151756
chr1	4922450	4922500	0.234532
chr1	4977100	4977150	2.53847
chr1	5005400	5005450	1.7521
chr1	5005450	5005500	0.275921
chr1	5032900	5032950	1.00711
chr1	5032950	5033000	0.882946
chr1	5046100	5046150	0.620821
chr1	5046150	5046200	1.21405
chr1	5046200	5046250	0.13796
chr1	5114850	5114900	0.565637
chr1	5114900	5114950	1.13127
chr1	5277400	5277450	1.35201
chr1	5312300	5312350	0.331105
chr1	5327500	5327550	0.20694
chr1	5327600	5327650	0.248328
chr1	5363900	5363950	1.26923
chr1	5384750	5384800	0.165552
chr1	5384800	5384850	1.10368
chr1	5403150	5403200	1.69691
chr1	5403200	5403250	0.317309
chr1	5487050	5487100	0.13796
chr1	5487100	5487150	0.13796
chr1	5513500	5513550	0.413881
chr1	5513550	5513600	0.234532
chr1	5520500	5520550	0.20694
chr1	5520650	5520700	0.179348
chr1	5564000	5564050	1.7383
chr1	5579750	5579800	0.193144
chr1	5592600	5592650	1.93144
chr1	5610550	5610600	1.97283
chr1	5610600	5610650	0.262125
chr1	5633050	5633100	0.248328
chr1	5633150	5633200	0.234532
chr1	5633200	5633250	0.165552
chr1	5668200	5668250	1.60034
chr1	5706150	5706200	0.248328
chr1	5710700	5710750	0.786374
chr1	5769750	5769800	1.44858
chr1	5859850	5859900	0.234532
chr1	5941800	5941850	0.427677
chr1	5961000	5961050	0.179348
chr1	5961050	5961100	0.331105
chr1	6000300	6000350	0.524249
chr1	6000350	6000400	0.165552
chr1	6000400	6000450	1.87626
chr1	6005500	6005550	1.31062
chr1	6005550	6005600	1.76589
chr1	6061350	6061400	0.413881
chr1	6061400	6061450	0.496657
chr1	6077150	6077200	0.20694
chr1	6077200	6077250	1.69691
chr1	6115950	6116000	0.20694
chr1	6116000	6116050	1.7383
chr1	6134700	6134750	0.193144
chr1	6134750	6134800	1.87626
chr1	6157850	6157900	1.3934
chr1	6305150	6305200	0.331105
chr1	6305200	6305250	0.93813
chr1	6312750	6312800	0.20694
chr1	6312800	6312850	2.40051
chr1	6328050	6328100	0.841558
chr1	6354450	6354500	1.55895
chr1	6357650	6357700	1.66932
chr1	6360550	6360600	0.262125
chr1	6360600	6360650	1.48997
chr1	6395800	6395850	2.4419
chr1	6395850	6395900	0.13796
chr1	6415100	6415150	0.813966
chr1	6415150	6415200	0.593229
chr1	6467450	6467500	0.179348
chr1	6467500	6467550	2.23496
chr1	6485850	6485900	1.86246
chr1	6557200	6557250	0.220736
chr1	6557250	6557300	0.179348
chr1	6581900	6581950	0.317309
chr1	6638600	6638650	1.97283
chr1	6638650	6638700	0.331105
chr1	6723500	6723550	0.234532
chr1	6723550	6723600	0.303513
chr1	6765100	6765150	0.179348
chr1	6790800	6790850	0.344901
chr1	6790850	6790900	2.34532
chr1	6872200	6872250	2.34532
chr1	6877600	6877650	1.28303
chr1	6877650	6877700	0.634617
chr1	6891750	6891800	0.965722
chr1	6934000	6934050	0.165552
chr1	6970350	6970400	2.097
chr1	6970400	6970450	0.372493
chr1	6974300	6974350	0.413881
chr1	6974350	6974400	1.57275
chr1	7007500	7007550	0.924334
chr1	7022850	7022900	0.676005
chr1	7022900	7022950	1.43479
chr1	7023300	7023350	0.317309
chr1	7023350	7023400	0.538045
chr1	7035550	7035600	0.262125
chr1	7069200	7069250	0.524249
chr1	7138900	7138950	1.22785
chr1	7138950	7139000	0.20694
chr1	7164250	7164300	1.51756
chr1	7164300	7164350	0.331105
chr1	7187900	7187950	1.32442
chr1	7187950	7188000	0.441473
chr1	7207150	7207200	0.289717
chr1	7310600	7310650	0.317309
chr1	7310650	7310700	1.86246
chr1	7312300	7312350	0.13796
chr1	7312350	7312400	1.93144
chr1	7321650	7321700	0.151756
chr1	7338550	7338600	1.08989
chr1	7338600	7338650	1.53136
chr1	7371350	7371400	0.579433
chr1	7377650	7377700	0.165552
chr1	7386350	7386400	0.220736
chr1	7386400	7386450	1.47617
chr1	7386450	7386500	0.331105
chr1	7410950	7411000	0.165552
chr1	7415500	7415550	0.593229
chr1	7450700	7450750	1.7383
chr1	7450750	7450800	0.358697
chr1	7469300	7469350	0.731189
chr1	7469350	7469400	1.55895
chr1	7492200	7492250	1.83487
chr1	7495300	7495350	0.413881
chr1	7495350	7495400	0.855354
chr1	7495400	7495450	0.179348
chr1	7549800	7549850	0.620821
chr1	7549850	7549900	1.43479
chr1	7560600	7560650	0.510453
chr1	7676150	7676200	0.772578
chr1	7730300	7730350	0.20694
chr1	7730350	7730400	0.13796
chr1	7731100	7731150	0.289717
chr1	7731550	7731600	0.20694
chr1	7731600	7731650	1.46238
chr1	7736350	7736400	0.510453
chr1	7736400	7736450	2.01422
chr1	7760300	7760350	1.62793
chr1	7770800	7770850	1.21405
chr1	7770850	7770900	0.827762
chr1	7778050	7778100	0.910538
chr1	7778100	7778150	1.00711
chr1	7820750	7820800	2.12459
chr1	7902400	7902450	0.20694
chr1	7902450	7902500	1.7521
chr1	7939700	7939750	0.676005
chr1	7939750	7939800	1.7245
chr1	8003050	8003100	0.20694
chr1	8010250	8010300	0.993314
chr1	8010300	8010350	0.813966
chr1	8015600	8015650	1.69691
chr1	8063300	8063350	2.7868
chr1	8092950	8093000	0.165552
chr1	8122450	8122500	1.02091
chr1	8122500	8122550	1.06229
chr1	8130150	8130200	0.827762
chr1	8279700	8279750	0.896742
chr1	8317500	8317550	2.35912
chr1	8317550	8317600	0.303513
chr1	8330100	8330150	0.441473
chr1	8339800	8339850	0.151756
chr1	8455000	8455050	0.86915
chr1	8455050	8455100	1.62793
chr1	8470750	8470800	1.50377
chr1	8470800	8470850	0.993314
chr1	8477200	8477250	1.24164
chr1	8477250	8477300	0.910538
chr1	8478300	8478350	0.441473
chr1	8478350	8478400	1.26923
chr1	8543800	8543850	0.165552
chr1	8543850	8543900	0.482861
chr1	8586800	8586850	0.193144
chr1	8598700	8598750	0.331105
chr1	8598750	8598800	2.55227
chr1	8643000	8643050	0.979518
chr1	8654900	8654950	1.84867
chr1	8654950	8655000	0.344901
chr1	8681700	8681750	0.165552
chr1	8723700	8723750	2.097
chr1	8815650	8815700	1.08989
chr1	8815700	8815750	0.648413
chr1	8817850	8817900	1.13127
chr1	8819000	8819100	0.165552
chr1	8819100	8819150	1.21405
chr1	8834950	8835000	0.303513
chr1	8835000	8835050	0.193144
chr1	8840800	8840850	0.275921
chr1	8848200	8848250	0.151756
chr1	8865150	8865200	0.151756
chr1	8865200	8865250	1.3934
chr1	8870500	8870550	1.93144
chr1	8924750	8924800	2.63504
chr1	8960550	8960600	0.662209
chr1	8996950	8997000	1.24164
chr1	9020150	9020200	1.29683
chr1	9021850	9021900	1.98663
chr1	9148850	9148900	0.386289
chr1	9148900	9148950	0.13796
chr1	9293250	9293300	1.71071
chr1	9328150	9328200	0.524249
chr1	9365500	9365550	0.607025
chr1	9365550	9365600	6.11164
chr1	9454200	9454250	0.220736
chr1	9471550	9471600	2.48328
chr1	9471600	9471650	0.386289
chr1	9474750	9474800	0.951926
chr1	9540950	9541000	2.29014
chr1	9541000	9541050	0.165552
chr1	9580000	9580050	0.524249
chr1	9591750	9591800	1.83487
chr1	9591800	9591850	0.676005
chr1	9605500	9605550	0.220736
chr1	9756500	9756550	0.248328
chr1	9790200	9790250	0.151756
chr1	9798800	9798850	0.441473
chr1	9819700	9819750	0.593229
chr1	9838250	9838300	2.34532
chr1	9862150	9862200	1.82108
chr1	9879250	9879300	0.179348
chr1	9887200	9887250	0.538045
chr1	9887250	9887300	0.165552
chr1	9893900	9893950	0.151756
chr1	9893950	9894000	1.69691
chr1	9913900	9913950	1.13127
chr1	9913950	9914000	1.44858
chr1	9994400	9994450	0.772578
chr1	10006650	10006700	0.703597
chr1	10049550	10049600	1.55895
chr1	10077850	10077900	1.31062
chr1	10081300	10081350	3.58697
chr1	10081350	10081400	0.896742
chr1	10092200	10092250	0.13796
chr1	10092300	10092350	0.13796
chr1	10092350	10092400	0.193144
chr1	10116500	10116550	1.36581
chr1	10116550	10116600	0.662209
chr1	10128750	10128800	0.262125
chr1	10285850	10285900	0.193144
chr1	10286100	10286150	0.427677
chr1	10286150	10286200	0.965722
chr1	10313450	10313500	1.68312
chr1	10339100	10339150	0.372493
chr1	10346700	10346750	0.220736
chr1	10351550	10351600	0.248328
chr1	10376300	10376350	0.358697
chr1	10376350	10376400	0.151756
chr1	10376550	10376600	0.151756
chr1	10457550	10457600	0.841558
chr1	10457600	10457650	1.48997
chr1	10490500	10490550	1.65552
chr1	10506950	10507000	0.262125
chr1	10509150	10509200	1.50377
chr1	10527800	10527850	0.248328
chr1	10527850	10527900	1.43479
chr1	10536300	10536350	0.593229
chr1	10536350	10536400	0.20694
chr1	10537500	10537550	1.00711
chr1	10555150	10555200	1.87626
chr1	10576150	10576200	0.565637
chr1	10576250	10576300	0.289717
chr1	10576300	10576350	1.35201
chr1	10586650	10586700	0.151756
chr1	10586700	10586750	1.87626
chr1	10595850	10595900	2.37292
chr1	10613000	10613050	2.02802
chr1	10640900	10640950	0.924334
chr1	10650550	10650600	2.20736
chr1	10672350	10672400	1.28303
chr1	10672400	10672450	0.427677
chr1	10683700	10683750	0.441473
chr1	10696800	10696850	1.54516
chr1	10696850	10696900	0.275921
chr1	10710850	10710900	0.179348
chr1	10710950	10711000	0.248328
chr1	10711050	10711100	2.16598
chr1	10738900	10738950	0.275921
chr1	10738950	10739000	1.68312
chr1	10777650	10777700	0.289717
chr1	10777700	10777750	0.910538
chr1	10785050	10785100	1.32442
chr1	10867950	10868000	2.30394
chr1	10868000	10868050	0.165552
chr1	10938250	10938300	1.50377
chr1	10938300	10938350	2.97994
chr1	10951450	10951500	1.66932
chr1	11010100	11010150	0.772578
chr1	11033050	11033100	0.13796
chr1	11033100	11033150	2.37292
chr1	11062100	11062150	1.79348
chr1	11062150	11062200	0.13796
chr1	11100450	11100500	1.7521
chr1	11117400	11117450	1.50377
chr1	11117450	11117500	0.248328
chr1	11161550	11161600	0.441473
chr1	11166900	11166950	2.11079
chr1	11174400	11174450	1.07609
chr1	11174450	11174500	0.303513
chr1	11291100	11291150	0.234532
chr1	11339100	11339150	0.786374
chr1	11432600	11432650	1.82108
chr1	11464300	11464350	0.303513
chr1	11464350	11464400	0.841558
chr1	11466650	11466700	0.593229
chr1	11491250	11491300	2.53847
chr1	11517500	11517550	0.965722
chr1	11524100	11524150	0.151756
chr1	11524150	11524200	1.20025
chr1	11630250	11630300	0.179348
chr1	11630300	11630350	1.0485
chr1	11630350	11630400	0.248328
chr1	11649800	11649850	1.60034
chr1	11658650	11658700	1.14507
chr1	11658700	11658750	0.648413
chr1	11767850	11767900	2.12459
chr1	11791250	11791300	1.0347
chr1	11791300	11791350	1.25544
chr1	11794400	11794450	1.77969
chr1	11803900	11803950	0.441473
chr1	11830000	11830050	1.7521
chr1	11844850	11844900	0.248328
chr1	11864950	11865000	2.27634
chr1	11886750	11886800	1.7383
chr1	11917850	11917900	0.358697
chr1	11918000	11918050	0.303513
chr1	11940550	11940600	1.76589
chr1	11940600	11940650	0.896742
chr1	11976500	11976550	1.15887
chr1	11976550	11976600	0.86915
chr1	11978300	11978350	1.50377
chr1	12006000	12006050	2.27634
chr1	12006050	12006100	0.303513
chr1	12008750	12008800	0.20694
chr1	12009800	12009850	0.234532
chr1	12016550	12016600	0.731189
chr1	12016600	12016650	0.234532
chr1	12017900	12017950	0.827762
chr1	12017950	12018000	0.289717
chr1	12033550	12033600	0.413881
chr1	12035700	12035750	1.68312
chr1	12041550	12041600	1.07609
chr1	12059850	12059900	0.372493
chr1	12114150	12114200	0.413881
chr1	12114200	12114250	0.13796
chr1	12176000	12176050	0.20694
chr1	12176050	12176100	0.496657
chr1	12198800	12198850	0.151756
chr1	12198850	12198900	0.344901
chr1	12257300	12257350	0.634617
chr1	12257350	12257400	1.00711
chr1	12316550	12316600	2.35912
chr1	12429950	12430000	0.372493
chr1	12437150	12437200	0.151756
chr1	12473350	12473400	1.25544
chr1	12511200	12511250	0.386289
chr1	12511250	12511300	1.40719
chr1	12522700	12522750	0.358697
chr1	12532700	12532750	0.193144
chr1	12532750	12532800	2.12459
chr1	12547250	12547300	0.289717
chr1	12602600	12602650	0.717393
chr1	12602750	12602800	0.524249
chr1	12642600	12642650	2.97994
chr1	12681700	12681750	0.841558
chr1	12687600	12687650	0.455269
chr1	12687650	12687700	2.22116
chr1	12687700	12687750	0.165552
chr1	12692800	12692850	0.965722
chr1	12692850	12692900	0.676005
chr1	12704950	12705000	0.13796
chr1	12705000	12705050	1.97283
chr1	12708900	12708950	1.66932
chr1	12717700	12717750	0.524249
chr1	12719850	12719900	0.951926
chr1	12722150	12722200	2.20736
chr1	12734350	12734400	1.3796
chr1	12734400	12734450	0.179348
chr1	12759600	12759650	0.13796
chr1	12774250	12774300	0.151756
chr1	12774500	12774550	0.220736
chr1	12794700	12794800	0.234532
chr1	12832950	12833000	0.20694
chr1	12844400	12844450	0.262125
chr1	12844450	12844500	2.4281
chr1	12850450	12850500	0.827762
chr1	12850500	12850550	1.0485
chr1	12856600	12856650	0.372493
chr1	12881450	12881500	1.3934
chr1	12913050	12913100	0.151756
chr1	12921900	12921950	1.54516
chr1	12948050	12948100	1.07609
chr1	12948100	12948150	0.413881
chr1	12957800	12957850	0.165552
chr1	12958050	12958100	0.331105
chr1	12958100	12958150	0.151756
chr1	12975050	12975100	0.758781
chr1	12984150	12984200	0.13796
chr1	12988550	12988600	2.16598
chr1	12993950	12994000	1.7383
chr1	13022250	13022300	2.69023
chr1	13052900	13052950	0.262125
chr1	13052950	13053000	1.65552
chr1	13069250	13069300	0.165552
chr1	13069300	13069350	2.62125
chr1	13090000	13090050	0.93813
chr1	13090050	13090100	0.882946
chr1	13092250	13092300	2.02802
chr1	13101800	13101850	0.179348
chr1	13132600	13132650	0.20694
chr1	13330300	13330350	1.22785
chr1	13330350	13330400	0.151756
chr1	13344700	13344750	0.648413
chr1	13344750	13344800	0.220736
chr1	13380050	13380100	0.882946
chr1	13438600	13438650	0.20694
chr1	13438650	13438700	1.3796
chr1	13539400	13539450	0.951926
chr1	13539500	13539550	0.13796
chr1	13592450	13592500	1.82108
chr1	13593500	13593550	2.24875
chr1	13593550	13593600	0.275921
chr1	13601050	13601100	0.331105
chr1	13685450	13685500	1.25544
chr1	13709050	13709100	0.620821
chr1	13709100	13709150	0.275921
chr1	13718250	13718300	0.358697
chr1	13822050	13822100	2.4419
chr1	13822100	13822150	0.179348
chr1	13858200	13858250	0.165552
chr1	13858250	13858300	1.22785
chr1	13905950	13906000	1.7521
chr1	13921250	13921300	0.551841
chr1	13925300	13925350	1.17266
chr1	13934200	13934250	1.69691
chr1	13987350	13987400	2.00042
chr1	13987400	13987450	0.179348
chr1	13996900	13996950	0.179348
chr1	14000350	14000400	2.64884
chr1	14008700	14008750	0.151756
chr1	14040750	14040800	0.703597
chr1	14059850	14059900	0.510453
chr1	14095300	14095350	0.165552
chr1	14107800	14107850	1.87626
chr1	14197700	14197750	0.993314
chr1	14228150	14228200	0.731189
chr1	14337000	14337050	0.86915
chr1	14352900	14352950	0.86915
chr1	14358450	14358500	0.20694
chr1	14360000	14360050	0.482861
chr1	14402100	14402150	1.65552
chr1	14413000	14413050	1.02091
chr1	14464300	14464350	0.965722
chr1	14473600	14473650	3.25586
chr1	14504700	14504750	2.17977
chr1	14505750	14505800	1.11748
chr1	14553750	14553800	1.33821
chr1	14553800	14553850	0.565637
chr1	14564800	14564850	1.07609
chr1	14564850	14564900	0.248328
chr1	14584600	14584650	0.496657
chr1	14602150	14602200	0.13796
chr1	14654950	14655000	0.344901
chr1	14675000	14675050	1.02091
chr1	14697850	14697900	1.28303
chr1	14697900	14697950	0.289717
chr1	14700950	14701000	0.13796
chr1	14701050	14701100	0.358697
chr1	14701100	14701150	1.97283
chr1	14711400	14711450	0.303513
chr1	14711450	14711500	2.12459
chr1	14744100	14744150	0.13796
chr1	14747800	14747850	0.234532
chr1	14752800	14752850	1.55895
chr1	14758850	14758900	0.979518
chr1	14768450	14768500	0.813966
chr1	14772450	14772500	0.165552
chr1	14928850	14928900	0.813966
chr1	14928900	14928950	0.813966
chr1	15058750	15058800	0.344901
chr1	15058800	15058850	0.331105
chr1	15141700	15141750	0.13796
chr1	15141750	15141800	0.151756
chr1	15165800	15165850	2.4143
chr1	15173800	15173850	0.193144
chr1	15227550	15227600	2.17977
chr1	15240300	15240350	0.413881
chr1	15267350	15267400	0.234532
chr1	15267400	15267450	1.06229
chr1	15284500	15284550	0.441473
chr1	15303250	15303300	0.20694
chr1	15379800	15379850	0.93813
chr1	15411550	15411600	1.77969
chr1	15456550	15456600	0.634617
chr1	15472050	15472100	0.496657
chr1	15567100	15567150	0.220736
chr1	15567150	15567200	0.262125
chr1	15595050	15595100	2.29014
chr1	15595100	15595150	0.220736
chr1	15595900	15595950	0.841558
chr1	15601350	15601400	0.841558
chr1	15635400	15635450	1.11748
chr1	15645450	15645500	0.248328
chr1	15645500	15645550	0.427677
chr1	15646500	15646550	0.372493
chr1	15687800	15687850	0.275921
chr1	15725600	15725650	2.11079
chr1	15732950	15733000	1.00711
chr1	15733000	15733050	0.441473
chr1	15746750	15746800	0.234532
chr1	15746800	15746850	0.303513
chr1	15753300	15753350	0.358697
chr1	15788450	15788500	0.248328
chr1	15875400	15875450	1.33821
chr1	15875450	15875500	1.33821
chr1	15890400	15890450	0.496657
chr1	15890450	15890500	1.64173
chr1	15890500	15890550	0.607025
chr1	15918350	15918400	0.289717
chr1	15926750	15926800	2.4281
chr1	15936100	15936150	1.65552
chr1	15936150	15936200	0.165552
chr1	15941550	15941600	1.28303
chr1	15941600	15941650	1.77969
chr1	15964450	15964500	0.165552
chr1	15964950	15965000	1.68312
chr1	15965000	15965050	0.993314
chr1	16005350	16005400	0.413881
chr1	16005400	16005450	1.3796
chr1	16010250	16010300	1.35201
chr1	16010300	16010350	0.524249
chr1	16010500	16010550	0.20694
chr1	16054900	16054950	1.47617
chr1	16055950	16056000	1.24164
chr1	16060700	16060750	0.386289
chr1	16060750	16060800	0.772578
chr1	16082450	16082500	0.344901
chr1	16086900	16086950	0.13796
chr1	16115800	16115850	1.57275
chr1	16151950	16152000	0.165552
chr1	16152000	16152050	1.29683
chr1	16153600	16153650	0.193144
chr1	16154450	16154500	1.17266
chr1	16154500	16154550	0.165552
chr1	16186500	16186550	1.55895
chr1	16186550	16186600	0.841558
chr1	16204750	16204800	2.15218
chr1	16230550	16230600	0.289717
chr1	16230600	16230650	0.248328
chr1	16240050	16240100	1.79348
chr1	16240100	16240150	0.165552
chr1	16255250	16255300	0.827762
chr1	16257250	16257300	1.25544
chr1	16262450	16262500	0.620821
chr1	16262500	16262550	2.34532
chr1	16268350	16268400	0.551841
chr1	16320200	16320250	0.786374
chr1	16321350	16321400	0.538045
chr1	16321400	16321450	1.64173
chr1	16501950	16502000	2.53847
chr1	16502000	16502050	1.80728
chr1	16502050	16502100	0.13796
chr1	16512450	16512500	0.179348
chr1	16512500	16512550	2.13838
chr1	16519650	16519700	0.924334
chr1	16519700	16519750	0.317309
chr1	16542700	16542750	2.0832
chr1	16549600	16549650	0.262125
chr1	16554450	16554500	0.303513
chr1	16575500	16575550	1.14507
chr1	16602600	16602650	1.00711
chr1	16628650	16628700	0.455269
chr1	16628700	16628750	1.42099
chr1	16645550	16645600	2.05561
chr1	16685850	16685900	0.648413
chr1	16694000	16694050	1.02091
chr1	16735750	16735800	0.193144
chr1	16752100	16752150	0.289717
chr1	16760200	16760250	1.87626
chr1	16760250	16760300	0.262125
chr1	16847900	16847950	2.12459
chr1	16847950	16848000	0.262125
chr1	16934000	16934050	0.193144
chr1	16934050	16934100	0.13796
chr1	16945950	16946000	1.91765
chr1	16946000	16946050	0.482861
chr1	16991550	16991600	1.68312
chr1	16991600	16991650	0.510453
chr1	17017100	17017150	0.372493
chr1	17023000	17023050	0.386289
chr1	17023050	17023100	1.84867
chr1	17152750	17152800	0.593229
chr1	17152800	17152850	0.441473
chr1	17178900	17178950	2.29014
chr1	17244500	17244550	0.648413
chr1	17254050	17254100	2.02802
chr1	17298100	17298150	1.7245
chr1	17336350	17336400	0.13796
chr1	17336400	17336450	0.813966
chr1	17354350	17354400	0.827762
chr1	17354400	17354450	0.455269
chr1	17367000	17367050	0.275921
chr1	17367050	17367100	0.358697
chr1	17421850	17421900	0.165552
chr1	17421900	17421950	0.262125
chr1	17422050	17422100	0.289717
chr1	17543400	17543450	1.87626
chr1	17545650	17545700	0.193144
chr1	17634550	17634600	1.76589
chr1	17634600	17634650	1.54516
chr1	17639600	17639650	0.151756
chr1	17639650	17639700	1.21405
chr1	17641100	17641150	0.165552
chr1	17649250	17649300	1.02091
chr1	17653300	17653350	2.22116
chr1	17653350	17653400	0.413881
chr1	17655550	17655600	0.220736
chr1	17655600	17655650	0.441473
chr1	17661750	17661800	0.275921
chr1	17661800	17661850	0.689801
chr1	17661850	17661900	0.151756
chr1	17668100	17668150	0.455269
chr1	17713200	17713250	0.20694
chr1	17713250	17713300	0.13796
chr1	17713500	17713550	0.303513
chr1	17738250	17738300	0.910538
chr1	17738300	17738350	1.35201
chr1	17738350	17738400	0.551841
chr1	17763450	17763500	0.896742
chr1	17764900	17764950	1.25544
chr1	17875100	17875150	3.02133
chr1	17882450	17882500	0.303513
chr1	17913700	17913750	0.855354
chr1	17927400	17927450	0.289717
chr1	17978950	17979000	1.61414
chr1	18005000	18005050	1.82108
chr1	18033000	18033050	2.17977
chr1	18035050	18035100	1.71071
chr1	18035500	18035550	1.93144
chr1	18051800	18051850	0.965722
chr1	18160550	18160600	0.441473
chr1	18182450	18182500	1.93144
chr1	18189150	18189200	0.510453
chr1	18189700	18189750	1.54516
chr1	18189800	18189850	0.13796
chr1	18235500	18235550	1.06229
chr1	18235550	18235600	0.427677
chr1	18294250	18294300	0.676005
chr1	18320200	18320250	1.29683
chr1	18338350	18338400	2.38671
chr1	18351950	18352000	1.55895
chr1	18355150	18355200	0.455269
chr1	18355200	18355250	0.220736
chr1	18378800	18378850	1.3934
chr1	18404050	18404100	1.42099
chr1	18412450	18412500	0.151756
chr1	18414500	18414600	0.151756
chr1	18436850	18436900	1.14507
chr1	18436900	18436950	0.524249
chr1	18471700	18471750	1.28303
chr1	18471750	18471800	0.786374
chr1	18496800	18496850	0.220736
chr1	18504200	18504250	1.31062
chr1	18504250	18504300	0.662209
chr1	18504300	18504350	0.469065
chr1	18534650	18534700	1.10368
chr1	18534700	18534750	1.21405
chr1	18557400	18557450	0.20694
chr1	18590000	18590050	1.40719
chr1	18590050	18590100	8.80187
chr1	18598000	18598050	1.06229
chr1	18601550	18601600	0.179348
chr1	18601750	18601800	1.33821
chr1	18612650	18612700	0.979518
chr1	18615550	18615600	0.179348
chr1	18615600	18615650	0.386289
chr1	18652850	18652900	0.303513
chr1	18652900	18652950	2.097
chr1	18712150	18712200	0.331105
chr1	18712200	18712250	1.51756
chr1	18737650	18737700	1.44858
chr1	18750450	18750500	1.90385
chr1	18785050	18785100	0.965722
chr1	18785100	18785150	0.165552
chr1	18856600	18856650	1.24164
chr1	18869550	18869600	0.413881
chr1	18902450	18902500	1.24164
chr1	18904550	18904600	2.01422
chr1	18907250	18907300	0.179348
chr1	18934350	18934400	0.13796
chr1	18934600	18934650	0.372493
chr1	18997450	18997500	2.4143
chr1	18997500	18997550	0.13796
chr1	19027600	19027650	0.717393
chr1	19027700	19027750	0.648413
chr1	19028450	19028500	1.66932
chr1	19038350	19038400	0.13796
chr1	19038400	19038450	0.234532
chr1	19097550	19097600	0.289717
chr1	19101850	19101900	1.71071
chr1	19104900	19104950	1.26923
chr1	19104950	19105000	2.02802
chr1	19123300	19123350	0.151756
chr1	19123350	19123400	2.55227
chr1	19147050	19147100	2.16598
chr1	19147750	19147800	0.193144
chr1	19147800	19147850	1.18646
chr1	19197700	19197750	1.87626
chr1	19197750	19197800	0.275921
chr1	19210600	19210650	1.77969
chr1	19210650	19210700	0.538045
chr1	19212500	19212550	1.20025
chr1	19213800	19213850	1.53136
chr1	19232350	19232400	2.12459
chr1	19233600	19233650	0.593229
chr1	19256600	19256650	0.13796
chr1	19256650	19256700	2.45569
chr1	19316850	19316900	1.48997
chr1	19319700	19319750	0.13796
chr1	19348600	19348650	1.0485
chr1	19348650	19348700	0.593229
chr1	19351200	19351250	1.31062
chr1	19353300	19353350	1.91765
chr1	19427050	19427100	2.19357
chr1	19501050	19501100	1.26923
chr1	19538150	19538200	0.151756
chr1	19538200	19538250	0.317309
chr1	19544550	19544600	1.83487
chr1	19584500	19584550	0.620821
chr1	19584550	19584600	0.303513
chr1	19619400	19619450	0.896742
chr1	19619950	19620000	1.10368
chr1	19620000	19620050	0.662209
chr1	19641000	19641050	0.165552
chr1	19641600	19641650	1.35201
chr1	19672850	19672900	1.87626
chr1	19679200	19679250	0.13796
chr1	19679250	19679300	0.662209
chr1	19699550	19699600	1.31062
chr1	19699600	19699650	0.813966
chr1	19795500	19795550	0.565637
chr1	19795550	19795600	1.07609
chr1	19795600	19795650	0.289717
chr1	19807600	19807650	0.13796
chr1	19854950	19855000	0.703597
chr1	19855000	19855050	0.662209
chr1	19856000	19856050	0.910538
chr1	19856050	19856100	0.331105
chr1	19856400	19856450	1.28303
chr1	19864600	19864650	0.248328
chr1	19864650	19864700	0.358697
chr1	19889900	19889950	1.0485
chr1	19918000	19918050	0.662209
chr1	19918050	19918100	1.36581
chr1	19921100	19921150	0.165552
chr1	19931450	19931500	0.717393
chr1	19931500	19931550	1.26923
chr1	19976050	19976100	0.165552
chr1	19977350	19977400	0.413881
chr1	19977700	19977750	2.30394
chr1	20031900	20031950	2.48328
chr1	20054700	20054750	2.15218
chr1	20061250	20061300	0.524249
chr1	20061500	20061550	2.82819
chr1	20104250	20104300	0.220736
chr1	20122300	20122350	1.66932
chr1	20140300	20140350	1.68312
chr1	20146650	20146700	0.344901
chr1	20183500	20183550	1.07609
chr1	20186900	20186950	0.979518
chr1	20186950	20187000	1.14507
chr1	20202350	20202400	0.841558
chr1	20217050	20217100	1.48997
chr1	20217250	20217300	2.51088
chr1	20236800	20236850	1.10368
chr1	20244000	20244050	0.813966
chr1	20244050	20244100	0.496657
chr1	20272650	20272700	2.26255
chr1	20272700	20272750	0.689801
chr1	20313600	20313650	0.220736
chr1	20315050	20315100	0.289717
chr1	20315200	20315250	0.441473
chr1	20315250	20315300	0.413881
chr1	20336450	20336500	0.165552
chr1	20336500	20336550	1.36581
chr1	20420750	20420800	0.358697
chr1	20472450	20472500	1.61414
chr1	20472500	20472550	0.496657
chr1	20477000	20477050	1.48997
chr1	20477050	20477100	0.413881
chr1	20485500	20485550	0.717393
chr1	20485550	20485600	1.76589
chr1	20499050	20499100	1.84867
chr1	20539950	20540000	0.482861
chr1	20566050	20566100	2.37292
chr1	20587950	20588000	0.234532
chr1	20624300	20624350	0.496657
chr1	20665050	20665100	0.80017
chr1	20670100	20670150	0.413881
chr1	20670150	20670200	1.76589
chr1	20673900	20673950	0.634617
chr1	20675700	20675750	0.496657
chr1	20687950	20688000	0.80017
chr1	20688000	20688050	1.0485
chr1	20691800	20691850	1.89006
chr1	20691850	20691900	2.38671
chr1	20723850	20723900	0.179348
chr1	20723900	20723950	1.84867
chr1	20734850	20734900	2.22116
chr1	20734900	20734950	0.427677
chr1	20767200	20767250	1.06229
chr1	20767250	20767300	0.331105
chr1	20790800	20790850	1.84867
chr1	20830150	20830200	0.151756
chr1	20847350	20847400	0.220736
chr1	20847400	20847450	0.344901
chr1	20868650	20868700	2.11079
chr1	20869700	20869750	1.02091
chr1	20907500	20907550	0.151756
chr1	20907550	20907600	2.19357
chr1	20931050	20931100	0.331105
chr1	20931100	20931150	0.634617
chr1	20943850	20943900	0.262125
chr1	20943900	20943950	0.179348
chr1	20956950	20957000	2.05561
chr1	20957000	20957050	0.413881
chr1	20968550	20968600	1.83487
chr1	21009650	21009700	0.372493
chr1	21026350	21026400	0.607025
chr1	21026400	21026450	0.924334
chr1	21040600	21040650	0.13796
chr1	21042150	21042200	0.372493
chr1	21042200	21042250	1.61414
chr1	21046400	21046450	1.26923
chr1	21046450	21046500	0.151756
chr1	21082200	21082250	3.00753
chr1	21111350	21111400	1.17266
chr1	21111400	21111450	1.46238
chr1	21127500	21127550	1.21405
chr1	21127650	21127700	0.372493
chr1	21127700	21127750	0.965722
chr1	21130100	21130150	1.24164
chr1	21130150	21130200	0.151756
chr1	21144600	21144650	0.455269
chr1	21148650	21148700	1.71071
chr1	21150850	21150900	0.676005
chr1	21151350	21151400	0.841558
chr1	21158300	21158350	0.234532
chr1	21174400	21174450	0.20694
chr1	21174450	21174500	0.607025
chr1	21187650	21187700	2.27634
chr1	21211450	21211500	0.93813
chr1	21211500	21211550	0.579433
chr1	21211550	21211600	0.524249
chr1	21291200	21291250	2.4143
chr1	21297450	21297500	0.620821
chr1	21311600	21311650	1.31062
chr1	21318150	21318200	0.262125
chr1	21318200	21318250	1.14507
chr1	21346000	21346050	0.151756
chr1	21418850	21418900	0.607025
chr1	21418900	21418950	2.96615
chr1	21418950	21419000	0.220736
chr1	21433800	21433850	1.02091
chr1	21508550	21508600	0.179348
chr1	21508600	21508650	2.02802
chr1	21534950	21535000	0.331105
chr1	21535000	21535050	0.455269
chr1	21542500	21542550	0.372493
chr1	21562200	21562250	1.7383
chr1	21562250	21562300	0.303513
chr1	21574050	21574100	2.15218
chr1	21602850	21602900	0.165552
chr1	21602900	21602950	0.427677
chr1	21615050	21615100	1.44858
chr1	21617050	21617100	1.83487
chr1	21641600	21641650	2.17977
chr1	21683300	21683350	1.71071
chr1	21688550	21688600	0.13796
chr1	21688600	21688650	2.15218
chr1	21702450	21702500	0.882946
chr1	21702500	21702550	0.13796
chr1	21730550	21730600	1.83487
chr1	21740300	21740350	0.427677
chr1	21740400	21740450	0.13796
chr1	21747850	21747900	1.50377
chr1	21773450	21773500	1.51756
chr1	21773500	21773550	0.220736
chr1	21779500	21779550	0.717393
chr1	21779550	21779600	0.344901
chr1	21779600	21779650	0.20694
chr1	21782600	21782650	0.234532
chr1	21834350	21834400	0.220736
chr1	21912300	21912350	0.80017
chr1	21912350	21912400	0.924334
chr1	21924400	21924450	0.372493
chr1	21935750	21935800	2.20736
chr1	21991250	21991300	2.097
chr1	21991300	21991350	0.165552
chr1	22033850	22033900	0.13796
chr1	22033950	22034000	1.90385
chr1	22064050	22064100	0.13796
chr1	22069300	22069350	1.06229
chr1	22069350	22069400	0.179348
chr1	22101450	22101500	2.29014
chr1	22101500	22101550	0.538045
chr1	22105200	22105250	0.482861
chr1	22138150	22138200	0.303513
chr1	22173050	22173100	0.413881
chr1	22173100	22173150	2.11079
chr1	22184250	22184300	0.262125
chr1	22200750	22200800	1.33821
chr1	22205900	22205950	0.13796
chr1	22205950	22206000	1.22785
chr1	22257750	22257800	0.648413
chr1	22257800	22257850	0.13796
chr1	22258000	22258050	0.165552
chr1	22281500	22281550	0.344901
chr1	22281550	22281600	0.469065
chr1	22281600	22281650	0.179348
chr1	22288100	22288150	1.0347
chr1	22288150	22288200	0.496657
chr1	22315900	22315950	1.90385
chr1	22330400	22330450	0.524249
chr1	22330450	22330500	0.482861
chr1	22357950	22358000	0.855354
chr1	22358000	22358050	1.40719
chr1	22364400	22364450	0.331105
chr1	22364450	22364500	0.993314
chr1	22389550	22389600	0.648413
chr1	22389600	22389650	1.00711
chr1	22389650	22389700	1.79348
chr1	22485700	22485750	1.65552
chr1	22528250	22528300	0.593229
chr1	22528300	22528350	1.44858
chr1	22537650	22537700	1.7521
chr1	22554000	22554050	1.36581
chr1	22574650	22574700	0.662209
chr1	22574700	22574750	1.62793
chr1	22583600	22583650	0.20694
chr1	22599850	22599900	0.593229
chr1	22624400	22624450	2.773
chr1	22631050	22631100	0.179348
chr1	22631100	22631150	2.24875
chr1	22645150	22645200	0.317309
chr1	22645200	22645250	1.44858
chr1	22656950	22657000	1.58654
chr1	22657000	22657050	0.193144
chr1	22681000	22681050	1.86246
chr1	22702200	22702250	0.896742
chr1	22702250	22702300	0.813966
chr1	22722000	22722050	0.758781
chr1	22748050	22748100	0.13796
chr1	22748100	22748150	2.7868
chr1	22768150	22768200	0.179348
chr1	22776450	22776500	0.744985
chr1	22796750	22796800	2.773
chr1	22816900	22816950	0.551841
chr1	22822300	22822350	0.717393
chr1	22822350	22822400	0.607025
chr1	22823300	22823350	1.35201
chr1	22838950	22839000	0.13796
chr1	22895900	22895950	0.151756
chr1	22895950	22896000	0.275921
chr1	22898600	22898650	2.05561
chr1	22898650	22898700	0.165552
chr1	22927650	22927700	0.151756
chr1	22927700	22927750	1.06229
chr1	22943650	22943700	0.193144
chr1	23003100	23003150	1.55895
chr1	23003150	23003200	0.372493
chr1	23012900	23012950	0.386289
chr1	23013050	23013100	0.510453
chr1	23014800	23014850	0.165552
chr1	23014850	23014900	0.951926
chr1	23014900	23014950	0.151756
chr1	23030800	23030850	1.00711
chr1	23030850	23030900	1.13127
chr1	23032150	23032200	0.689801
chr1	23032200	23032250	0.358697
chr1	23070600	23070650	0.372493
chr1	23085200	23085250	0.275921
chr1	23085250	23085300	1.0485
chr1	23088550	23088600	0.179348
chr1	23099100	23099150	0.979518
chr1	23099150	23099200	1.13127
chr1	23104450	23104500	0.896742
chr1	23104500	23104550	0.607025
chr1	23123750	23123800	1.95904
chr1	23140800	23140850	0.386289
chr1	23145750	23145800	0.717393
chr1	23145800	23145850	1.32442
chr1	23166050	23166100	0.813966
chr1	23166100	23166150	0.262125
chr1	23196150	23196200	1.46238
chr1	23196200	23196250	0.717393
chr1	23199900	23199950	0.841558
chr1	23209550	23209600	1.61414
chr1	23221400	23221500	0.151756
chr1	23227100	23227150	0.13796
chr1	23227150	23227200	0.538045
chr1	23243400	23243450	1.7245
chr1	23243900	23243950	1.54516
chr1	23264750	23264800	2.097
chr1	23264800	23264850	0.344901
chr1	23351500	23351550	1.48997
chr1	23359250	23359300	1.50377
chr1	23424350	23424400	0.441473
chr1	23434900	23434950	0.193144
chr1	23491600	23491650	0.455269
chr1	23491700	23491750	0.620821
chr1	23496300	23496350	0.13796
chr1	23512700	23512750	0.965722
chr1	23512750	23512800	1.14507
chr1	23598800	23598850	0.358697
chr1	23598850	23598900	0.275921
chr1	23612400	23612450	0.344901
chr1	23612500	23612550	3.25586
chr1	23630100	23630150	0.579433
chr1	23639900	23639950	1.55895
chr1	23652950	23653000	2.7868
chr1	23662800	23662850	1.61414
chr1	23680450	23680500	0.86915
chr1	23680500	23680550	0.758781
chr1	23682550	23682600	0.220736
chr1	23682600	23682650	0.331105
chr1	23714000	23714050	0.179348
chr1	23724100	23724150	3.07651
chr1	23764050	23764100	0.758781
chr1	23766600	23766650	0.275921
chr1	23770550	23770600	0.510453
chr1	23773850	23773900	2.04181
chr1	23773900	23773950	0.220736
chr1	23796100	23796150	1.53136
chr1	23799600	23799650	0.482861
chr1	23806950	23807000	1.43479
chr1	23807500	23807550	0.441473
chr1	23807550	23807600	0.275921
chr1	23807600	23807650	0.193144
chr1	23838450	23838500	0.303513
chr1	23838500	23838550	0.13796
chr1	23916350	23916400	0.20694
chr1	23963150	23963200	0.165552
chr1	23963250	23963300	0.179348
chr1	23963300	23963350	0.151756
chr1	24074350	24074400	1.7245
chr1	24112500	24112550	0.262125
chr1	24112550	24112600	1.0485
chr1	24197550	24197600	1.25544
chr1	24197600	24197650	0.827762
chr1	24207600	24207650	0.386289
chr1	24281500	24281550	0.179348
chr1	24281700	24281750	0.400085
chr1	24288100	24288150	2.19357
chr1	24324850	24324900	2.0694
chr1	24332000	24332050	0.413881
chr1	24332050	24332100	0.524249
chr1	24353050	24353100	2.17977
chr1	24353100	24353150	0.289717
chr1	24359850	24359900	0.289717
chr1	24359900	24359950	0.289717
chr1	24404250	24404300	0.469065
chr1	24439550	24439600	2.67643
chr1	24439600	24439650	0.303513
chr1	24458850	24458900	1.7521
chr1	24488050	24488100	1.17266
chr1	24488100	24488150	0.413881
chr1	24525750	24525800	4.4975
chr1	24551400	24551450	0.744985
chr1	24570600	24570650	0.248328
chr1	24574350	24574400	0.551841
chr1	24574400	24574450	1.24164
chr1	24582600	24582650	0.331105
chr1	24582650	24582700	1.80728
chr1	24626900	24626950	2.91096
chr1	24632000	24632050	1.02091
chr1	24633450	24633500	0.220736
chr1	24633500	24633550	0.455269
chr1	24736500	24736550	0.289717
chr1	24759750	24759800	2.02802
chr1	24759800	24759850	0.20694
chr1	24767000	24767050	1.93144
chr1	24767050	24767100	1.0347
chr1	24788150	24788200	0.262125
chr1	24813400	24813450	0.234532
chr1	24813450	24813500	1.98663
chr1	24853050	24853100	0.151756
chr1	24863300	24863350	0.179348
chr1	24863950	24864000	0.262125
chr1	24867400	24867450	0.496657
chr1	24872250	24872300	0.179348
chr1	24876250	24876300	1.55895
chr1	24877800	24877850	0.165552
chr1	24919850	24919900	1.3796
chr1	24924300	24924350	0.248328
chr1	24924350	24924400	1.57275
chr1	25001450	25001500	2.48328
chr1	25052300	25052350	0.648413
chr1	25063300	25063350	0.20694
chr1	25063350	25063400	2.16598
chr1	25071750	25071800	0.151756
chr1	25071800	25071850	2.13838
chr1	25071850	25071900	0.13796
chr1	25103500	25103550	0.93813
chr1	25103550	25103600	1.0485
chr1	25144850	25144900	0.165552
chr1	25144900	25144950	1.0485
chr1	25183100	25183150	0.13796
chr1	25188650	25188700	0.441473
chr1	25191500	25191550	0.676005
chr1	25199250	25199300	0.427677
chr1	25199650	25199700	0.924334
chr1	25205800	25205850	0.165552
chr1	25207900	25207950	1.68312
chr1	25216850	25216900	1.69691
chr1	25252850	25252900	0.13796
chr1	25252900	25252950	0.413881
chr1	25258000	25258050	1.40719
chr1	25258050	25258100	0.524249
chr1	25273000	25273050	0.20694
chr1	25276400	25276450	0.13796
chr1	25276450	25276500	2.31773
chr1	25325800	25325850	2.0694
chr1	25339500	25339550	0.275921
chr1	25339550	25339600	2.70402
chr1	25436100	25436150	0.924334
chr1	25441300	25441350	1.10368
chr1	25441350	25441400	0.13796
chr1	25468250	25468300	1.17266
chr1	25478350	25478400	0.303513
chr1	25478400	25478450	0.496657
chr1	25587200	25587250	1.7383
chr1	25611400	25611450	0.193144
chr1	25616300	25616350	0.965722
chr1	25659000	25659050	0.275921
chr1	25712100	25712150	1.10368
chr1	25725000	25725050	1.00711
chr1	25725050	25725100	0.86915
chr1	25735300	25735350	0.13796
chr1	25808850	25808900	0.220736
chr1	25808900	25808950	0.165552
chr1	25843850	25843900	0.151756
chr1	25873850	25873900	0.13796
chr1	25873900	25873950	0.510453
chr1	25956500	25956550	0.13796
chr1	25980300	25980350	1.11748
chr1	25980350	25980400	0.220736
chr1	26025850	26025900	0.620821
chr1	26025900	26025950	1.71071
chr1	26026100	26026150	0.358697
chr1	26048100	26048150	1.3796
chr1	26080100	26080150	0.427677
chr1	26080150	26080200	0.689801
chr1	26083450	26083500	1.13127
chr1	26083500	26083550	0.358697
chr1	26085800	26085850	0.965722
chr1	26112700	26112750	2.31773
chr1	26190050	26190100	0.220736
chr1	26190350	26190400	0.400085
chr1	26201000	26201050	1.62793
chr1	26206350	26206400	0.165552
chr1	26247850	26247900	0.234532
chr1	26247900	26247950	0.317309
chr1	26271200	26271250	1.14507
chr1	26297750	26297800	0.496657
chr1	26297800	26297850	1.15887
chr1	26302050	26302100	1.3934
chr1	26316800	26316850	0.13796
chr1	26328300	26328350	0.910538
chr1	26328350	26328400	0.151756
chr1	26333500	26333550	1.00711
chr1	26333550	26333600	1.20025
chr1	26385200	26385250	0.13796
chr1	26400550	26400600	0.386289
chr1	26400600	26400650	0.13796
chr1	26400650	26400700	0.772578
chr1	26410700	26410750	0.13796
chr1	26410750	26410800	0.565637
chr1	26427900	26427950	2.27634
chr1	26454300	26454350	0.275921
chr1	26467600	26467650	1.71071
chr1	26469450	26469500	1.58654
chr1	26524300	26524350	1.22785
chr1	26529300	26529350	1.28303
chr1	26529350	26529400	0.193144
chr1	26553800	26553850	1.46238
chr1	26553850	26553900	0.469065
chr1	26582150	26582200	1.00711
chr1	26582500	26582550	0.317309
chr1	26594650	26594700	0.551841
chr1	26630450	26630500	0.234532
chr1	26630500	26630550	1.3934
chr1	26671100	26671150	0.248328
chr1	26671150	26671200	0.717393
chr1	26697250	26697300	1.13127
chr1	26704600	26704650	0.262125
chr1	26704650	26704700	1.07609
chr1	26704700	26704750	0.372493
chr1	26722250	26722300	0.951926
chr1	26735950	26736000	0.482861
chr1	26779200	26779250	0.248328
chr1	26782350	26782400	1.97283
chr1	26786600	26786650	0.496657
chr1	26786650	26786700	1.10368
chr1	26788000	26788050	0.358697
chr1	26788050	26788100	0.469065
chr1	26877850	26877900	0.289717
chr1	26877900	26877950	0.910538
chr1	26882500	26882550	1.18646
chr1	26882550	26882600	0.179348
chr1	26899350	26899400	0.413881
chr1	26910800	26910850	1.20025
chr1	26912450	26912500	0.220736
chr1	26948900	26948950	0.151756
chr1	26950100	26950150	0.13796
chr1	26950150	26950200	0.386289
chr1	26963900	26963950	1.31062
chr1	26989150	26989200	0.289717
chr1	26989200	26989250	1.7245
chr1	26989250	26989300	0.234532
chr1	27085100	27085150	0.220736
chr1	27085150	27085200	2.63504
chr1	27190200	27190250	1.44858
chr1	27193400	27193450	0.386289
chr1	27193450	27193500	1.51756
chr1	27221850	27221900	1.77969
chr1	27221900	27221950	0.262125
chr1	27260850	27260900	0.179348
chr1	27260900	27260950	0.413881
chr1	27283100	27283150	0.427677
chr1	27293300	27293350	0.372493
chr1	27346150	27346200	2.24875
chr1	27375150	27375200	1.25544
chr1	27379200	27379250	1.69691
chr1	27382850	27382900	1.54516
chr1	27408800	27408850	0.455269
chr1	27455950	27456000	2.4419
chr1	27481950	27482000	1.58654
chr1	27510750	27510800	0.20694
chr1	27510800	27510850	1.66932
chr1	27518300	27518350	1.95904
chr1	27544000	27544050	2.23496
chr1	27565750	27565800	1.7521
chr1	27568050	27568100	2.02802
chr1	27596900	27596950	0.248328
chr1	27602700	27602750	1.29683
chr1	27602750	27602800	0.786374
chr1	27637550	27637600	0.13796
chr1	27640300	27640350	0.565637
chr1	27690850	27690900	1.0347
chr1	27690900	27690950	0.275921
chr1	27690950	27691000	0.331105
chr1	27720050	27720100	0.275921
chr1	27720100	27720150	0.13796
chr1	27721000	27721050	1.15887
chr1	27721050	27721100	1.24164
chr1	27789000	27789050	0.234532
chr1	27826150	27826200	1.80728
chr1	27826200	27826250	0.13796
chr1	27842550	27842600	0.193144
chr1	27842600	27842650	0.151756
chr1	27852550	27852600	1.95904
chr1	27888150	27888200	0.303513
chr1	27920850	27920900	0.151756
chr1	27920900	27920950	1.55895
chr1	27923850	27923900	1.48997
chr1	27947700	27947750	0.179348
chr1	27947750	27947800	1.60034
chr1	27957250	27957300	0.248328
chr1	27983350	27983400	0.262125
chr1	27983400	27983450	1.66932
chr1	28001000	28001050	1.65552
chr1	28007750	28007800	0.427677
chr1	28007800	28007850	0.676005
chr1	28008550	28008600	0.386289
chr1	28019800	28019850	0.262125
chr1	28019850	28019900	1.57275
chr1	28037050	28037100	1.46238
chr1	28042800	28042850	0.372493
chr1	28042850	28042900	0.827762
chr1	28050000	28050050	0.248328
chr1	28126800	28126850	2.31773
chr1	28126850	28126900	0.551841
chr1	28140500	28140550	1.21405
chr1	28140550	28140600	0.193144
chr1	28146700	28146750	1.00711
chr1	28146750	28146800	1.07609
chr1	28167850	28167900	0.193144
chr1	28167900	28167950	0.469065
chr1	28167950	28168000	0.165552
chr1	28168000	28168050	0.372493
chr1	28168050	28168100	0.496657
chr1	28176050	28176100	0.510453
chr1	28176100	28176150	1.40719
chr1	28200900	28200950	0.731189
chr1	28200950	28201000	0.303513
chr1	28202800	28202850	1.24164
chr1	28202850	28202900	0.303513
chr1	28216500	28216550	0.193144
chr1	28216550	28216600	1.43479
chr1	28367850	28367900	0.579433
chr1	28427700	28427750	0.262125
chr1	28427750	28427800	1.7245
chr1	28442800	28442850	2.85578
chr1	28462700	28462750	0.179348
chr1	28462750	28462800	1.51756
chr1	28468150	28468200	0.344901
chr1	28469150	28469200	0.620821
chr1	28472700	28472750	0.20694
chr1	28472750	28472800	1.32442
chr1	28486200	28486250	0.289717
chr1	28486250	28486300	1.17266
chr1	28507150	28507200	1.22785
chr1	28507200	28507250	0.993314
chr1	28578800	28578850	0.165552
chr1	28589700	28589750	1.06229
chr1	28589750	28589800	0.13796
chr1	28623150	28623200	1.44858
chr1	28623200	28623250	0.20694
chr1	28631600	28631650	0.538045
chr1	28631650	28631700	1.08989
chr1	28708350	28708400	0.344901
chr1	28708400	28708450	0.93813
chr1	28709100	28709150	1.17266
chr1	28709150	28709200	0.151756
chr1	28728350	28728400	0.662209
chr1	28728400	28728450	1.06229
chr1	28753300	28753350	0.80017
chr1	28753350	28753400	0.758781
chr1	28778900	28778950	2.05561
chr1	28787700	28787750	0.13796
chr1	28828150	28828200	0.413881
chr1	28828200	28828250	1.18646
chr1	28875000	28875050	1.22785
chr1	28875050	28875100	0.344901
chr1	28887850	28887900	1.0485
chr1	28925850	28925900	2.11079
chr1	28945100	28945150	0.427677
chr1	28967550	28967600	0.551841
chr1	28967600	28967650	1.31062
chr1	28975350	28975400	1.54516
chr1	28975400	28975450	0.234532
chr1	28996200	28996250	0.151756
chr1	29007650	29007700	0.151756
chr1	29022700	29022750	0.855354
chr1	29033550	29033600	0.20694
chr1	29033600	29033650	0.179348
chr1	29114800	29114850	2.01422
chr1	29114850	29114900	0.13796
chr1	29124800	29124850	1.18646
chr1	29124850	29124900	1.10368
chr1	29153600	29153650	1.62793
chr1	29153650	29153700	0.220736
chr1	29173150	29173200	0.151756
chr1	29173200	29173250	1.95904
chr1	29180950	29181000	0.275921
chr1	29181000	29181050	1.62793
chr1	29184050	29184100	0.151756
chr1	29184100	29184150	1.65552
chr1	29312250	29312300	0.262125
chr1	29318450	29318500	0.344901
chr1	29318500	29318550	1.10368
chr1	29319550	29319600	0.579433
chr1	29319600	29319650	1.13127
chr1	29350100	29350150	0.193144
chr1	29356850	29356900	1.61414
chr1	29401200	29401250	1.46238
chr1	29401250	29401300	1.10368
chr1	29458600	29458650	0.20694
chr1	29458650	29458700	2.02802
chr1	29458700	29458750	0.151756
chr1	29462650	29462700	0.151756
chr1	29467800	29467850	0.510453
chr1	29468250	29468300	0.358697
chr1	29468300	29468350	1.17266
chr1	29474800	29474850	0.165552
chr1	29520300	29520350	1.50377
chr1	29545550	29545600	0.469065
chr1	29545600	29545650	0.538045
chr1	29595500	29595550	0.924334
chr1	29595550	29595600	0.262125
chr1	29595600	29595650	0.275921
chr1	29601000	29601050	0.331105
chr1	29666800	29666850	1.7245
chr1	29666850	29666900	0.193144
chr1	29674700	29674750	2.24875
chr1	29674750	29674800	0.151756
chr1	29693550	29693600	0.303513
chr1	29727450	29727500	1.40719
chr1	29735150	29735200	1.0485
chr1	29735200	29735250	0.179348
chr1	29775500	29775550	0.400085
chr1	29804600	29804650	0.289717
chr1	29804650	29804700	2.30394
chr1	29859750	29859800	2.19357
chr1	29859800	29859850	0.248328
chr1	29864950	29865000	0.482861
chr1	29865000	29865050	0.620821
chr1	29878750	29878800	0.427677
chr1	29900800	29900850	0.744985
chr1	29929450	29929500	0.289717
chr1	29929500	29929550	0.193144
chr1	29958850	29958900	0.662209
chr1	29958900	29958950	0.80017
chr1	29974750	29974800	1.24164
chr1	30000700	30000750	0.289717
chr1	30000750	30000800	0.441473
chr1	30000800	30000850	1.11748
chr1	30012450	30012500	0.13796
chr1	30012500	30012550	0.86915
chr1	30028300	30028350	0.965722
chr1	30054600	30054650	2.00042
chr1	30108000	30108050	0.165552
chr1	30108050	30108100	1.43479
chr1	30108150	30108200	0.165552
chr1	30114500	30114550	0.413881
chr1	30114550	30114600	0.20694
chr1	30158850	30158900	0.151756
chr1	30185350	30185400	0.151756
chr1	30208300	30208350	0.358697
chr1	30208400	30208450	0.13796
chr1	30226250	30226300	0.80017
chr1	30226300	30226350	0.317309
chr1	30226400	30226450	0.193144
chr1	30245150	30245200	2.22116
chr1	30246950	30247000	0.165552
chr1	30249850	30249900	0.565637
chr1	30258550	30258600	0.165552
chr1	30258600	30258650	1.61414
chr1	30298200	30298250	0.607025
chr1	30298250	30298300	0.358697
chr1	30340050	30340100	1.24164
chr1	30340100	30340150	0.151756
chr1	30404250	30404300	0.882946
chr1	30431550	30431600	0.372493
chr1	30451850	30451900	0.220736
chr1	30503800	30503850	1.54516
chr1	30506150	30506200	1.53136
chr1	30598150	30598200	1.77969
chr1	30600300	30600350	0.179348
chr1	30600350	30600400	0.193144
chr1	30651200	30651250	0.482861
chr1	30651250	30651300	2.773
chr1	30700450	30700500	1.14507
chr1	30700500	30700550	0.482861
chr1	30716600	30716650	0.910538
chr1	30716850	30716900	0.289717
chr1	30716900	30716950	0.193144
chr1	30717900	30717950	3.09031
chr1	30737950	30738000	1.77969
chr1	30738000	30738050	0.344901
chr1	30797550	30797600	0.579433
chr1	30797600	30797650	2.60745
chr1	30797650	30797700	0.179348
chr1	30871200	30871250	0.151756
chr1	30884800	30884850	1.62793
chr1	30887400	30887450	0.827762
chr1	30887450	30887500	1.7521
chr1	30895700	30895750	1.58654
chr1	30895750	30895800	0.386289
chr1	30956300	30956350	1.40719
chr1	30956350	30956400	0.289717
chr1	30964800	30964850	1.13127
chr1	30964850	30964900	0.151756
chr1	31021250	31021300	0.179348
chr1	31021300	31021350	2.30394
chr1	31039700	31039750	2.04181
chr1	31054250	31054300	0.151756
chr1	31054300	31054350	1.86246
chr1	31069550	31069600	0.731189
chr1	31074450	31074500	0.648413
chr1	31178700	31178750	0.482861
chr1	31184600	31184650	0.400085
chr1	31184650	31184700	1.3934
chr1	31198350	31198400	1.22785
chr1	31198400	31198450	0.193144
chr1	31432850	31432900	1.69691
chr1	31434800	31434850	1.13127
chr1	31485850	31485900	0.165552
chr1	31514400	31514450	0.220736
chr1	31514850	31514900	0.813966
chr1	31514900	31514950	0.772578
chr1	31519650	31519700	1.36581
chr1	31558050	31558100	0.344901
chr1	31561600	31561650	1.95904
chr1	31561650	31561700	0.193144
chr1	31572450	31572500	1.26923
chr1	31582100	31582150	1.66932
chr1	31596650	31596700	0.262125
chr1	31598400	31598450	0.13796
chr1	31598450	31598500	0.151756
chr1	31598500	31598550	0.13796
chr1	31642150	31642200	0.289717
chr1	31642200	31642250	1.42099
chr1	31651000	31651050	1.44858
chr1	31651050	31651100	0.20694
chr1	31707500	31707550	0.151756
chr1	31707550	31707600	2.91096
chr1	31742300	31742350	0.86915
chr1	31807200	31807250	1.93144
chr1	31823000	31823050	0.841558
chr1	31878600	31878650	0.358697
chr1	31907450	31907500	0.482861
chr1	31988350	31988400	0.455269
chr1	31988400	31988450	0.469065
chr1	32014550	32014600	1.89006
chr1	32078850	32078900	1.14507
chr1	32106300	32106350	0.344901
chr1	32122450	32122500	0.538045
chr1	32155000	32155050	0.551841
chr1	32155050	32155100	0.220736
chr1	32161450	32161500	1.21405
chr1	32161500	32161550	0.579433
chr1	32170150	32170200	0.344901
chr1	32170200	32170250	0.565637
chr1	32180350	32180400	0.400085
chr1	32190100	32190150	0.151756
chr1	32190150	32190200	2.11079
chr1	32191300	32191350	0.510453
chr1	32211200	32211250	0.151756
chr1	32211250	32211300	1.76589
chr1	32219750	32219800	0.538045
chr1	32219800	32219850	2.29014
chr1	32274450	32274500	1.90385
chr1	32300600	32300650	1.91765
chr1	32358200	32358250	1.76589
chr1	32358450	32358500	0.372493
chr1	32369950	32370000	0.20694
chr1	32420850	32420900	1.66932
chr1	32461800	32461850	0.86915
chr1	32461850	32461900	1.3796
chr1	32477400	32477450	1.93144
chr1	32540050	32540100	1.69691
chr1	32542350	32542400	0.179348
chr1	32581100	32581150	0.151756
chr1	32581250	32581300	0.151756
chr1	32617900	32617950	0.165552
chr1	32678350	32678400	0.648413
chr1	32678400	32678450	0.20694
chr1	32720900	32720950	0.220736
chr1	32738300	32738350	0.220736
chr1	32748100	32748150	1.40719
chr1	32748150	32748200	0.151756
chr1	32766050	32766100	0.262125
chr1	32802900	32802950	1.40719
chr1	32802950	32803000	1.02091
chr1	32821850	32821900	2.16598
chr1	32821900	32821950	0.469065
chr1	32867950	32868000	0.303513
chr1	32868000	32868050	0.220736
chr1	32868200	32868250	0.455269
chr1	32876400	32876450	1.50377
chr1	32903550	32903600	0.593229
chr1	32903600	32903650	1.57275
chr1	32908650	32908700	0.441473
chr1	32927150	32927200	1.44858
chr1	32927650	32927700	2.097
chr1	32931250	32931300	0.193144
chr1	32956750	32956800	1.62793
chr1	33001250	33001300	0.634617
chr1	33001300	33001350	1.13127
chr1	33001350	33001400	0.193144
chr1	33009600	33009650	0.648413
chr1	33038150	33038200	0.965722
chr1	33038200	33038250	0.193144
chr1	33045400	33045450	0.13796
chr1	33045450	33045500	2.19357
chr1	33056950	33057000	0.93813
chr1	33057000	33057050	0.524249
chr1	33074500	33074550	1.22785
chr1	33083150	33083200	1.40719
chr1	33091850	33091900	0.400085
chr1	33091900	33091950	0.427677
chr1	33091950	33092000	0.496657
chr1	33119650	33119700	0.179348
chr1	33119700	33119750	0.248328
chr1	33128650	33128700	2.01422
chr1	33156700	33156750	0.20694
chr1	33171600	33171650	0.179348
chr1	33171650	33171700	2.22116
chr1	33171700	33171750	0.372493
chr1	33175550	33175600	0.165552
chr1	33282300	33282350	1.50377
chr1	33282350	33282400	0.303513
chr1	33295200	33295250	0.482861
chr1	33353850	33353900	2.12459
chr1	33369100	33369150	0.220736
chr1	33393850	33393900	2.4281
chr1	33393900	33393950	0.151756
chr1	33486350	33486400	0.234532
chr1	33486650	33486700	0.193144
chr1	33487000	33487050	2.11079
chr1	33716450	33716500	0.510453
chr1	33815800	33815850	1.06229
chr1	33923700	33923750	0.441473
chr1	33923750	33923800	0.524249
chr1	33938600	33938650	1.25544
chr1	34049650	34049700	0.20694
chr1	34087350	34087400	1.07609
chr1	34087400	34087450	2.05561
chr1	34087450	34087500	0.827762
chr1	34133750	34133800	0.151756
chr1	34133800	34133850	2.59365
chr1	34151300	34151350	0.344901
chr1	34226950	34227000	0.165552
chr1	34260900	34260950	0.676005
chr1	34271700	34271750	0.13796
chr1	34280000	34280050	0.510453
chr1	34306750	34306800	0.372493
chr1	34306800	34306850	0.234532
chr1	34318400	34318450	0.151756
chr1	34318450	34318500	2.57986
chr1	34369350	34369400	1.53136
chr1	34377250	34377300	1.25544
chr1	34380900	34380950	0.248328
chr1	34395800	34395850	0.331105
chr1	34410700	34410750	0.676005
chr1	34425750	34425800	2.00042
chr1	34425800	34425850	0.234532
chr1	34472300	34472350	1.55895
chr1	34472350	34472400	0.165552
chr1	34477100	34477150	0.289717
chr1	34490000	34490050	1.31062
chr1	34511000	34511050	0.303513
chr1	34515200	34515250	0.193144
chr1	34515300	34515350	0.13796
chr1	34532650	34532700	0.482861
chr1	34543700	34543750	0.620821
chr1	34550550	34550600	0.344901
chr1	34569550	34569600	3.04892
chr1	34577950	34578000	0.13796
chr1	34581750	34581800	0.193144
chr1	34585850	34585900	0.593229
chr1	34651500	34651550	1.47617
chr1	34672550	34672600	0.13796
chr1	34672600	34672650	0.20694
chr1	34672650	34672700	2.40051
chr1	34707550	34707600	0.758781
chr1	34707600	34707650	2.69023
chr1	34730200	34730250	0.786374
chr1	34730250	34730300	0.317309
chr1	34752050	34752100	2.45569
chr1	34754200	34754250	0.427677
chr1	34794250	34794300	0.151756
chr1	34883650	34883700	0.717393
chr1	34886900	34886950	0.165552
chr1	34912550	34912600	0.331105
chr1	34940100	34940150	0.151756
chr1	34942100	34942150	1.24164
chr1	34999650	34999700	0.165552
chr1	35000600	35000650	0.220736
chr1	35036800	35036850	0.179348
chr1	35036850	35036900	0.165552
chr1	35056200	35056250	2.70402
chr1	35056250	35056300	0.262125
chr1	35060900	35060950	1.33821
chr1	35078300	35078350	0.248328
chr1	35085650	35085700	1.95904
chr1	35089500	35089550	0.275921
chr1	35089550	35089600	1.3934
chr1	35124250	35124300	1.07609
chr1	35124300	35124350	0.179348
chr1	35140350	35140400	1.80728
chr1	35147700	35147750	0.165552
chr1	35153100	35153150	0.193144
chr1	35153150	35153200	1.35201
chr1	35154300	35154350	0.469065
chr1	35154350	35154400	1.46238
chr1	35170500	35170550	0.86915
chr1	35170550	35170600	2.00042
chr1	35202200	35202250	0.234532
chr1	35202250	35202300	2.70402
chr1	35212850	35212900	0.620821
chr1	35230600	35230650	1.7521
chr1	35244300	35244350	0.413881
chr1	35253300	35253350	0.717393
chr1	35253350	35253400	1.00711
chr1	35259300	35259350	0.220736
chr1	35265700	35265750	1.90385
chr1	35266950	35267000	1.33821
chr1	35267000	35267050	0.634617
chr1	35286500	35286550	2.0832
chr1	35286550	35286600	0.662209
chr1	35319550	35319600	2.74541
chr1	35319600	35319650	0.344901
chr1	35321600	35321650	1.0347
chr1	35327000	35327050	0.220736
chr1	35371500	35371550	1.93144
chr1	35371550	35371600	0.496657
chr1	35394700	35394750	0.262125
chr1	35405400	35405450	2.96615
chr1	35420000	35420050	2.0694
chr1	35420050	35420100	0.248328
chr1	35461250	35461300	0.13796
chr1	35468750	35468800	1.31062
chr1	35468800	35468850	1.26923
chr1	35484700	35484750	1.82108
chr1	35484750	35484800	0.13796
chr1	35506200	35506250	0.289717
chr1	35506250	35506300	0.193144
chr1	35519400	35519450	0.951926
chr1	35556900	35556950	0.469065
chr1	35564750	35564800	1.18646
chr1	35564800	35564850	1.50377
chr1	35600850	35600900	2.7868
chr1	35600900	35600950	0.317309
chr1	35611000	35611050	0.593229
chr1	35611050	35611100	0.151756
chr1	35638900	35638950	1.7383
chr1	35640000	35640050	0.317309
chr1	35660150	35660200	0.344901
chr1	35662450	35662500	1.48997
chr1	35685400	35685450	1.77969
chr1	35693400	35693450	0.882946
chr1	35693450	35693500	0.358697
chr1	35703300	35703350	0.13796
chr1	35703400	35703450	0.179348
chr1	35723150	35723200	2.31773
chr1	35766600	35766650	3.87668
chr1	35796450	35796500	1.89006
chr1	35799200	35799250	0.262125
chr1	35799300	35799350	0.289717
chr1	35808400	35808450	0.331105
chr1	35837100	35837150	1.11748
chr1	35837150	35837200	0.441473
chr1	35839100	35839150	0.151756
chr1	35839150	35839200	3.44901
chr1	35852400	35852450	0.372493
chr1	35861400	35861450	1.68312
chr1	35861450	35861500	0.13796
chr1	35878000	35878050	0.565637
chr1	35880400	35880450	2.74541
chr1	35905100	35905150	3.20068
chr1	35905150	35905200	0.179348
chr1	35937200	35937250	1.87626
chr1	35949600	35949650	0.482861
chr1	35951450	35951500	0.179348
chr1	35951500	35951550	0.93813
chr1	35951550	35951600	0.303513
chr1	35987700	35987750	0.689801
chr1	35987750	35987800	0.786374
chr1	36063700	36063750	0.358697
chr1	36063750	36063800	2.29014
chr1	36066550	36066600	0.165552
chr1	36116350	36116400	0.496657
chr1	36134850	36134900	0.151756
chr1	36134900	36134950	0.179348
chr1	36137550	36137600	1.15887
chr1	36137600	36137650	0.358697
chr1	36139950	36140000	2.31773
chr1	36220300	36220350	2.45569
chr1	36220350	36220400	0.234532
chr1	36253450	36253500	0.551841
chr1	36260250	36260300	0.317309
chr1	36301900	36301950	2.33153
chr1	36391350	36391400	0.151756
chr1	36391400	36391450	2.96615
chr1	36391450	36391500	0.179348
chr1	36414450	36414500	0.80017
chr1	36414500	36414550	2.31773
chr1	36431650	36431700	1.60034
chr1	36431700	36431750	0.703597
chr1	36452750	36452800	1.66932
chr1	36452800	36452850	0.151756
chr1	36468800	36468850	1.64173
chr1	36491350	36491400	1.10368
chr1	36491400	36491450	1.80728
chr1	36539600	36539650	0.193144
chr1	36607550	36607600	0.20694
chr1	36607600	36607650	1.31062
chr1	36638750	36638800	3.00753
chr1	36638800	36638850	0.689801
chr1	36648900	36648950	0.234532
chr1	36648950	36649000	2.49708
chr1	36663350	36663400	1.54516
chr1	36738950	36739000	1.36581
chr1	36767250	36767300	1.43479
chr1	36767300	36767350	0.165552
chr1	36862700	36862750	1.90385
chr1	36862750	36862800	1.42099
chr1	36977400	36977450	2.4281
chr1	36977450	36977500	0.275921
chr1	37089750	37089800	1.51756
chr1	37089800	37089850	1.93144
chr1	37118450	37118500	0.151756
chr1	37118500	37118550	0.13796
chr1	37123800	37123850	0.634617
chr1	37159250	37159300	0.248328
chr1	37159300	37159350	1.0485
chr1	37177650	37177700	0.20694
chr1	37226200	37226250	0.165552
chr1	37227950	37228000	0.482861
chr1	37229250	37229300	0.620821
chr1	37239650	37239700	2.45569
chr1	37239700	37239750	0.441473
chr1	37250150	37250200	0.344901
chr1	37250200	37250250	0.275921
chr1	37276300	37276350	2.70402
chr1	37308700	37308750	2.64884
chr1	37330400	37330450	0.565637
chr1	37360250	37360300	0.289717
chr1	37360300	37360350	2.60745
chr1	37392300	37392350	0.234532
chr1	37449950	37450000	0.275921
chr1	37450000	37450050	0.262125
chr1	37453350	37453400	0.289717
chr1	37473650	37473700	1.42099
chr1	37473700	37473750	1.36581
chr1	37506050	37506100	0.193144
chr1	37506100	37506150	0.275921
chr1	37515250	37515300	0.193144
chr1	37515300	37515350	1.80728
chr1	37529950	37530000	0.662209
chr1	37530000	37530050	0.275921
chr1	37539100	37539150	1.60034
chr1	37539150	37539200	0.386289
chr1	37553100	37553150	0.662209
chr1	37566400	37566450	1.97283
chr1	37599600	37599650	0.151756
chr1	37601400	37601450	0.634617
chr1	37601450	37601500	3.42141
chr1	37635700	37635750	2.13838
chr1	37646450	37646500	0.579433
chr1	37646500	37646550	0.179348
chr1	37655500	37655550	0.413881
chr1	37799400	37799450	2.01422
chr1	37808350	37808400	0.413881
chr1	37846750	37846800	2.69023
chr1	37933850	37933900	0.386289
chr1	37944400	37944450	1.62793
chr1	37944450	37944500	1.36581
chr1	37947650	37947700	2.17977
chr1	37966900	37966950	0.13796
chr1	37978850	37978900	0.538045
chr1	37978900	37978950	0.151756
chr1	38142150	38142200	0.358697
chr1	38236450	38236500	2.71782
chr1	38287850	38287900	1.40719
chr1	38296350	38296400	1.33821
chr1	38305200	38305250	0.262125
chr1	38305250	38305300	0.151756
chr1	38378300	38378350	1.18646
chr1	38382600	38382650	2.20736
chr1	38382650	38382700	0.151756
chr1	38400450	38400500	0.317309
chr1	38408900	38408950	0.248328
chr1	38408950	38409000	2.40051
chr1	38434950	38435000	0.234532
chr1	38435000	38435050	2.12459
chr1	38533450	38533500	0.731189
chr1	38533500	38533550	0.234532
chr1	38545250	38545300	0.744985
chr1	38545300	38545350	1.66932
chr1	38577000	38577050	0.510453
chr1	38577050	38577100	1.0485
chr1	38630650	38630700	1.57275
chr1	38630700	38630750	0.289717
chr1	38686950	38687000	1.0485
chr1	38687000	38687050	1.53136
chr1	38693850	38693900	0.151756
chr1	38711800	38711850	1.32442
chr1	38759700	38759750	0.317309
chr1	38783550	38783600	0.13796
chr1	38794450	38794500	1.11748
chr1	38794500	38794550	1.0485
chr1	38868700	38868750	2.99374
chr1	38868750	38868800	0.317309
chr1	38872500	38872550	0.772578
chr1	38885800	38885850	1.06229
chr1	38885850	38885900	0.951926
chr1	38899000	38899050	0.593229
chr1	38899100	38899150	0.510453
chr1	38904650	38904700	0.896742
chr1	38906550	38906600	0.386289
chr1	38906600	38906650	1.91765
chr1	38909950	38910000	0.827762
chr1	38910000	38910050	0.303513
chr1	38910750	38910800	0.193144
chr1	38910800	38910850	1.35201
chr1	38915300	38915350	1.90385
chr1	38929500	38929550	1.18646
chr1	38929550	38929600	0.80017
chr1	38931900	38931950	0.289717
chr1	38942700	38942750	0.179348
chr1	38942750	38942800	2.00042
chr1	38960650	38960700	0.220736
chr1	38981100	38981150	0.910538
chr1	38981150	38981200	1.65552
chr1	39005250	39005300	2.51088
chr1	39055150	39055200	0.441473
chr1	39055200	39055250	1.62793
chr1	39079000	39079050	1.93144
chr1	39079200	39079250	1.98663
chr1	39099650	39099700	2.05561
chr1	39099700	39099750	0.13796
chr1	39117450	39117500	0.827762
chr1	39119700	39119750	0.758781
chr1	39135100	39135150	2.34532
chr1	39158300	39158350	0.275921
[truncated: 142,479 more rows]

## Sheet: T03
#chr	start	end
chr12	84608143	84608176
chr3	104467453	104467486
chr6	53356756	53356789
chr11	11183821	11183854
chr6	13634625	13634658
chr8	127196540	127196573
chr14	53553714	53553747
chr11	82394315	82394348
chr3	94536111	94536144
chr19	16469233	16469266
chr7	134032397	134032430
chr1	91114458	91114491
chr8	120420826	120420859
chr14	22174137	22174170
chr9	61859824	61859857
chr10	40839588	40839621
chr5	103414977	103415010
chr4	130231638	130231671
chr5	17735581	17735614
chr1	182618595	182618628
chr2	76469647	76469680
chr17	75831732	75831765
chr2	158731937	158731970
chr7	45877608	45877641
chr1	126473046	126473079
chr4	3805914	3805947
chr6	141843170	141843203
chr14	59683328	59683361
chr8	53488668	53488701
chr14	79683510	79683543
chr2	16997616	16997649
chr1	60346980	60347013
chr12	72265756	72265789
chr1	106936104	106936137
chr7	94592226	94592259
chr1	78751098	78751131
chr12	29338774	29338807
chr7	117353652	117353685
chr14	100966344	100966377
chr4	43295806	43295839
chr9	103972791	103972824
chr1	78880941	78880974
chr7	80523539	80523572
chr4	66744484	66744517
chr2	49336952	49336985
chr3	14861356	14861389
chr8	111681872	111681905
chr3	40430937	40430970
chr19	48103918	48103951
chr8	123425062	123425095
chr1	149693651	149693684
chr2	158797047	158797080
chr12	82040812	82040845
chr12	90709724	90709757
chr14	81144857	81144890
chr5	60580198	60580231
chr12	18066071	18066104
chr1	41969753	41969786
chr15	93068217	93068250
chr19	13228740	13228773
chr7	39531080	39531113
chr8	22735168	22735201
chr4	24413427	24413460
chr12	57018306	57018339
chr12	107074039	107074072
chr7	121899937	121899970
chr6	132491743	132491776
chr2	84268193	84268226
chr1	171210845	171210878
chr13	40718646	40718679
chr16	54350414	54350447
chr3	69497146	69497179
chr4	122653446	122653479
chr4	134037928	134037961
chr15	11442477	11442510
chr4	131622859	131622892
chr10	124352379	124352412
chr15	9327460	9327493
chr10	67078168	67078201
chr11	93389516	93389549
chr4	21973532	21973565
chr4_JH584294_random	186697	186730
chr2	101942361	101942394
chr14	119808216	119808249
chr5	16649680	16649713
chr7	121184950	121184983
chr18	8003608	8003641
chr17	17867659	17867692
chr3	24158088	24158121
chr9	95437714	95437747
chr13	44567762	44567795
chr1	70255211	70255244
chr16	14718279	14718312
chr4	48128476	48128509
chr1	84897239	84897272
chr3	55722356	55722389
chr8	53245120	53245153
chr3	39620494	39620527
chr9	26467611	26467644
chr14	49728824	49728857
chr9	71804129	71804166
chr10	44786043	44786080
chr13	66789904	66789941
chr18	47986322	47986359
chr6	96890610	96890647
chr8	27146078	27146115
chr12	21578112	21578149
chr18	55527924	55527961
chr16	71207901	71207938
chr9	61200932	61200969
chr3	154074910	154074947
chr2	92094953	92094990
chr8	66132970	66133007
chr11	34357590	34357627
chr12	36905625	36905662
chr15	79459595	79459632
chr1	84610135	84610172
chr2	77171033	77171070
chr9	71236024	71236061
chr4	128872854	128872891
chr1	100698966	100699003
chr14	90831306	90831343
chr7	65146060	65146097
chr9	22848210	22848247
chr10	19739147	19739184
chr13	32980186	32980223
chr15	47018070	47018107
chr15	86620990	86621027
chr5	99798266	99798303
chr12	58575626	58575663
chr10	4617566	4617603
chr11	114879136	114879173
chr4	120309628	120309665
chr8	109768729	109768766
chr9	54074770	54074807
chr4	107948033	107948070
chr4	35547517	35547554
chr1	116692611	116692648
chr6	6360361	6360398
chr5	55819683	55819720
chr12	81817582	81817619
chr7	94565516	94565553
chr2	10534199	10534236
chr18	57952222	57952259
chr10	43072308	43072345
chr10	120640306	120640343
chr7	137362803	137362840
chr11	98401646	98401683
chr1	14928900	14928937
chr13	47700047	47700084
chr17	80162332	80162369
chr2	20132347	20132384
chr1	75395571	75395608
chr5	42622636	42622673
chr6	53869881	53869918
chr9	61545471	61545508
chr6	107528904	107528941
chr6	114520264	114520301
chr10	17671442	17671479
chr9	91407953	91407990
chr19	9994272	9994309
chr2	19194827	19194864
chr9	118922919	118922956
chr16	17913878	17913915
chr10	121114031	121114068
chr10	19714737	19714774
chr10	111118088	111118125
chr7	76305912	76305949
chr4	114796420	114796457
chr8	13347392	13347429
chr2	160546564	160546601
chr11	77923243	77923280
chr17	79848751	79848788
chr2	12793294	12793331
chr10	69716686	69716723
chr18	20733339	20733376
chr16	24017212	24017249
chr11	86912298	86912335
chr11	56899125	56899162
chr9	25570931	25570968
chr9	64243183	64243220
chr3	4279537	4279574
chr18	17109504	17109541
chr8	9545444	9545481
chr5	89657708	89657745
chr2	158674450	158674487
chr14	110757271	110757308
chr13	37671142	37671179
chr8	73677123	73677160
chr7	11315896	11315933
chr9	51004003	51004040
chr4	36417959	36417996
chr4	81182874	81182911
chr4	136910244	136910281
chr8	93533867	93533904
chr7	35954281	35954318
chr9	59865955	59865992
chr4	32260216	32260253
chr8	7949698	7949735
chr3	143342944	143342981
chr1	65260544	65260585
chr11	81711551	81711592
chr11	118350797	118350838
chr7	44095868	44095909
chr12	66262307	66262348
chr1	97748773	97748814
chr2	19315958	19315999
chr17	54189554	54189595
chr8	87078710	87078751
chr10	16576671	16576712
chr7	86391595	86391636
chr6	125092918	125092959
chr2	117476322	117476363
chr18	70631570	70631611
chr7	130928710	130928751
chr2	34754625	34754666
chr7	32083330	32083371
chr2	127469228	127469269
chr13	34860999	34861040
chr3	65934629	65934670
chr1	130089448	130089489
chr14	100569810	100569851
chr1	155010796	155010837
chr16	56513411	56513452
chr12	92673129	92673170
chr13	96085202	96085243
chr4	120954374	120954415
chr18	35390239	35390280
chr1	135948752	135948793
chr19	57921239	57921280
chr19	8335160	8335201
chr1	12035707	12035748
chr11	37270621	37270662
chr1	158451730	158451771
chr11	96726200	96726241
chr5	51819288	51819329
chr8	8554348	8554389
chr7	20281199	20281240
chr10	20109352	20109393
chr9	39765521	39765562
chr1	42639034	42639075
chr1	132340765	132340806
chr16	44512356	44512397
chr1	34883651	34883692
chr1	43788215	43788256
chr4	18914017	18914058
chr8	61454026	61454067
chr10	3336199	3336240
chr3	10248726	10248767
chr9	42952228	42952269
chr1	152106609	152106650
chr5	123323564	123323605
chr4	125843986	125844027
chr3	154586646	154586687
chr5	129092013	129092054
chr18	39708486	39708527
chr15	22564997	22565038
chr11	51961453	51961494
chr7	25135069	25135110
chr2	16811191	16811232
chr6	13380636	13380677
chr7	70826811	70826852
chr11	61850424	61850465
chr11	61239266	61239307
chr2	20437991	20438032
chr6	30472148	30472189
chr6	84015307	84015348
chr13	13134393	13134434
chr11	70778043	70778084
chr16	52855575	52855616
chr11	62181321	62181362
chr5	75730511	75730552
chr11	98599797	98599838
chr18	56362139	56362180
chr18	56361229	56361270
chr14	62408578	62408619
chr19	35124410	35124451
chr12	6903585	6903626
chr15	21109942	21109983
chr3	53060451	53060492
chr13	50892206	50892247
chr9	56249901	56249942
chr2	20749520	20749561
chr3	52013712	52013753
chr14	46552085	46552126
chr4	122932086	122932127
chr19	26198650	26198691
chr4	65126367	65126408
chr15	6034701	6034742
chr18	87266594	87266635
chr6	61355553	61355594
chr5	57015712	57015753
chr1	151145407	151145448
chr5	115427801	115427842
chr14	67398965	67399006
chr13	22725457	22725498
chr4	63105277	63105318
chr5	33390426	33390467
chr11	92108492	92108533
chr8	29033686	29033727
chr9	18513554	18513599
chr17	24772534	24772579
chr8	64458393	64458438
chr4	25668388	25668433
chr1	90598327	90598372
chr1	134166504	134166549
chr16	97279186	97279231
chr5	117497630	117497675
chr11	63323090	63323135
chr4	121344446	121344491
chr4	91562495	91562540
chr15	17680256	17680301
chr6	78613923	78613968
chr12	98064573	98064618
chr6	76261986	76262031
chr3	133716784	133716829
chr14	39964745	39964790
chr10	91433329	91433374
chr11	22492580	22492625
chr6	91004530	91004575
chr1	136000814	136000859
chr12	4421852	4421897
chr1	42792657	42792702
chr3	16347020	16347065
chr6	41567268	41567313
chr16	68498314	68498359
chr8	104855874	104855919
chr14	99218130	99218175
chr14	116756854	116756899
chr9	115202800	115202845
chr7	127396059	127396104
chr1	22681013	22681058
chr6	136955931	136955976
chr12	119274636	119274681
chr12	107122661	107122706
chr16	47991177	47991222
chr17	7381533	7381578
chr18	64522260	64522305
chr10	71029826	71029871
chr2	15365195	15365240
chr1	171874412	171874457
chr8	107132362	107132407
chr7	131666217	131666262
chr9	19304157	19304202
chr8	33438743	33438788
chr2	96792729	96792774
chr7	45477771	45477816
chr2	142476271	142476316
chr9	23783399	23783444
chr19	16030157	16030202
chr9	113098830	113098875
chr8	34639484	34639529
chr14	36088199	36088244
chr12	86563450	86563495
chr12	65788877	65788922
chr6	7658659	7658704
chr9	84129676	84129721
chr13	103114380	103114425
chr5	9645889	9645934
chr14	116085204	116085249
chr10	102378458	102378503
chr10	53149849	53149894
chr11	86829552	86829597
chr4	46893491	46893536
chr1	162397484	162397529
chr13	7145872	7145917
chr12	92028754	92028799
chr9	31451137	31451182
chr12	89069576	89069621
chr17	69039697	69039742
chr2	71958724	71958769
chr11	70770672	70770717
chr15	48285981	48286026
chr6	78831983	78832028
chr1	97303858	97303903
chr3	37666691	37666736
chr13	16911569	16911614
chr18	54630686	54630731
chr8	11646245	11646290
chr2	71552518	71552563
chr9	61610416	61610461
chr8	18883920	18883965
chr3	123315095	123315140
chr18	40235082	40235127
chr3	9911393	9911438
chr16	54954792	54954837
chr1	99631405	99631450
chr2	98557077	98557122
chr4	113497492	113497537
chr16	11017296	11017341
chr3	149581034	149581079
chr11	43101319	43101364
chr17	61978319	61978364
chr14	79984745	79984790
chr19	3186218	3186263
chr5	91528757	91528802
chr13	33638537	33638582
chr13	29045853	29045898
chr7	28833383	28833428
chr1	36063737	36063782
chr3	10198094	10198143
chr1	79379588	79379637
chr5	140007254	140007303
chr17	76324199	76324248
chr12	104563710	104563759
chr1	40782352	40782401
chr7	40809295	40809344
chr17	10792174	10792223
chr6	115898504	115898553
chr7	119467489	119467538
chr14	62652818	62652867
chr5	139782212	139782261
chr7	144330745	144330794
chr6	125674803	125674852
chr12	92825880	92825929
chr1	115071442	115071491
chr11	108391696	108391745
chr11	65854357	65854406
chr17	92139902	92139951
chr12	93015456	93015505
chr18	81996351	81996400
chr6	114593269	114593318
chr6	87344570	87344619
chr5	122981869	122981918
chr14	101338002	101338051
chr8	117914106	117914155
chr2	140953061	140953110
chr10	55378363	55378412
chr4	27670581	27670630
chr9	97436125	97436174
chr16	68145243	68145292
chr19	43144410	43144459
chr7	79406872	79406921
chr1	58168403	58168452
chr18	23830530	23830579
chr11	56948705	56948754
chr2	62601118	62601167
chr3	20245391	20245440
chr6	20498007	20498056
chr3	56356897	56356946
chr6	104485929	104485978
chr1	19856395	19856444
chr8	72506651	72506700
chr12	64095832	64095881
chr9	74588520	74588569
chr10	124661179	124661228
chr3	24880919	24880968
chr12	117063942	117063991
chr7	37363403	37363452
chr2	80591979	80592028
chr12	16147341	16147390
chr16	49146957	49147006
chr15	47856975	47857024
chr12	81246044	81246093
chr19	45670881	45670930
chr13	116512346	116512395
chr10	77555290	77555339
chr7	134583009	134583058
chr6	127265317	127265366
chr3	54430947	54430996
chr15	26301779	26301828
chr4	91084849	91084898
chr13	36444447	36444496
chr15	61725567	61725616
chr2	23890691	23890740
chr6	91715458	91715507
chr11	35060676	35060725
chr4	129958682	129958731
chr14	93544605	93544654
chr7	121130617	121130666
chr6	76599170	76599219
chr17	86186383	86186432
chr3	51986370	51986419
chr1	170314595	170314644
chr4	14401481	14401530
chr1	81519055	81519104
chr5	110375117	110375166
chr10	68885722	68885771
chr10	56589859	56589908
chr3	13041784	13041833
chr3	123984730	123984779
chr10	46433264	46433313
chr7	113199557	113199606
chr10	100969387	100969436
chr19	16485347	16485396
chr1	166822205	166822254
chr13	66508668	66508717
chr2	140761097	140761146
chr2	129704419	129704468
chr8	118912289	118912338
chr12	80113482	80113531
chr14	90408766	90408815
chr9	109457240	109457289
chr4	30701740	30701789
chr2	8480920	8480969
chr6	69318943	69318992
chr18	40822710	40822759
chr9	29604968	29605017
chr18	11424064	11424113
chr2	73005921	73005970
chr19	26198596	26198649
chr5	68942967	68943020
chr7	44017924	44017977
chr1	54594131	54594184
chr4	47922640	47922693
chr3	16890208	16890261
chr12	5721336	5721389
chr11	27525768	27525821
chr4	71712890	71712943
chr15	52640292	52640345
chr4	4859102	4859155
chr7	144043287	144043340
chr9	23465616	23465669
chr5	62725854	62725907
chr7	43019475	43019528
chr2	61664517	61664570
chr4	106251398	106251451
chr1	127660864	127660917
chr7	42242314	42242367
chr18	40725287	40725340
chr7	108281897	108281950
chr19	10386278	10386331
chr13	97646998	97647051
chr2	81384256	81384309
chr3	52108255	52108308
chr2	164964448	164964501
chr7	121717566	121717619
chr4	39658481	39658534
chr14	123030591	123030644
chr18	29223120	29223173
chr15	41091780	41091833
chr17	26415802	26415855
chr7	143661701	143661754
chr15	86476087	86476140
chr11	92914206	92914259
chr7	133878759	133878812
chr8	126338887	126338940
chr8	113255578	113255631
chr3	14967109	14967162
chr5	131616941	131616994
chr2	121990612	121990665
chr7	71711582	71711635
chr11	33751996	33752049
chr6	91339328	91339381
chr9	8928236	8928289
chr11	82418637	82418690
chr6	33775348	33775401
chr5	107021981	107022034
chr12	10507899	10507952
chr9	34779932	34779985
chr1	35531689	35531742
chr10	105704748	105704801
chr14	26233038	26233091
chr7	76096384	76096437
chr18	9052128	9052181
chr1	102117802	102117855
chr2	103999457	103999510
chr7	60896906	60896959
chr7	16861630	16861683
chr3	101685041	101685094
chr6	141093916	141093969
chr9	46529181	46529234
chr12	25399607	25399660
chr3	70407494	70407547
chr6	11236992	11237045
chr11	68384014	68384067
chr15	42540416	42540469
chr3	57998357	57998410
chr5	101435263	101435316
chr17	60857231	60857284
chr9	81695885	81695938
chr11	36143683	36143736
chr12	30066620	30066673
chr18	79177411	79177464
chr18	56464092	56464145
chr18	52116626	52116679
chr7	40585105	40585158
chr9	97377510	97377563
chr14	37334415	37334468
chr11	99692355	99692408
chr8	26770996	26771049
chr9	92106789	92106842
chr3	118459955	118460008
chr18	17097436	17097489
chr16	19632896	19632949
chr10	27948159	27948212
chr15	101519007	101519060
chr9	23783333	23783386
chr19	19462547	19462600
chr1	107916103	107916156
chr13	109724687	109724740
chr3	34324603	34324656
chr4	122048623	122048676
chr4	50027536	50027589
chr7	112899990	112900043
chr10	54249170	54249223
chr2	170220039	170220092
chr8	84620136	84620189
chr8	7378132	7378185
chr5	36090904	36090957
chr6	114598211	114598268
chr6	114505931	114505988
chr11	56633023	56633080
chr14	17694906	17694963
chr1	13592457	13592514
chr5	80714433	80714490
chr17	57361219	57361276
chr17	43388632	43388689
chr15	10221275	10221332
chr1	109499430	109499487
chr18	82108045	82108102
chr3	29451969	29452026
chr10	96584882	96584939
chr7	101324609	101324666
chr2	108907997	108908054
chr1	74539027	74539084
chr7	33759463	33759520
chr13	46397147	46397204
chr6	64733252	64733309
chr8	76117844	76117901
chr15	78240848	78240905
chr19	11537192	11537249
chr12	23250183	23250240
chr10	71655081	71655138
chr3	93415083	93415140
chr18	8743997	8744054
chr17	54802922	54802979
chr11	46148885	46148942
chr19	33077636	33077693
chr10	63959529	63959586
chr4	27744856	27744913
chr3	125479428	125479485
chr14	25130224	25130281
chr16	68951745	68951802
chr8	127600603	127600660
chr2	59039237	59039294
chr10	129680087	129680144
chr10	105440683	105440740
chr16	80021730	80021787
chr5	46011917	46011974
chr14	67148712	67148769
chr16	8186964	8187021
chr14	106199802	106199859
chr19	16829460	16829517
chr7	138699910	138699967
chr3	159709065	159709122
chr19	48868776	48868833
chr2	117663604	117663661
chr19	4458478	4458535
chr11	7691673	7691730
chr17	49001576	49001633
chr9	22338073	22338130
chr6	29178793	29178850
chr11	54958046	54958103
chr14	9043163	9043220
chr1	114239556	114239613
chr6	21958885	21958942
chr8	78069261	78069318
chr2	8163002	8163059
chr2	130382834	130382891
chr7	91705889	91705946
chr3	20786396	20786453
chr14	112258624	112258681
chr9	62254693	62254750
chr13	102555323	102555380
chr14	19991267	19991324
chr8	36796769	36796826
chr11	37972232	37972289
chr15	72129747	72129804
chr14	22214705	22214762
chr11	82111459	82111516
chr14	34700861	34700918
chr8	28002163	28002220
chr5	11910758	11910815
chr8	52827110	52827167
chr6	44498503	44498560
chr4	134855182	134855239
chr8	57831351	57831408
chr4	39743669	39743726
chr5	63978741	63978798
chr18	56987618	56987675
chr13	91587655	91587712
chr16	86480161	86480218
chr17	43895063	43895120
chr16	61310894	61310951
chr4	116588944	116589001
chr6	47201685	47201742
chr18	27201305	27201362
chr15	31775019	31775076
chr1	128795626	128795683
chr16	66562912	66562969
chr11	82200028	82200085
chr6	16564598	16564655
chr11	44914214	44914271
chr12	116518593	116518650
chr4	31359650	31359707
chr2	37095670	37095727
chr3	36823835	36823892
chr9	80595551	80595608
chr11	103963082	103963139
chr5	3368738	3368799
chr11	18672961	18673022
chr2	109731268	109731329
chr9	76881459	76881520
chr15	47680453	47680514
chr13	73659707	73659768
chr13	52103616	52103677
chr15	17466977	17467038
chr1	125334972	125335033
chr6	11503275	11503336
chr5	82980870	82980931
chr4	60507194	60507255
chr4	101872431	101872492
chr15	87391807	87391868
chr19	10956388	10956449
chr16	15085987	15086048
chr11	71144299	71144360
chr4	96757687	96757748
chr6	114581213	114581274
chr8	31046384	31046445
chr7	45894338	45894399
chr17	52935116	52935177
chr4	22847516	22847577
chr16	15039577	15039638
chr14	40424826	40424887
chr8	14134282	14134343
chr17	45280468	45280529
chr14	100580256	100580317
chr10	104205732	104205793
chr13	62350957	62351018
chr4	123827746	123827807
chr4	140339704	140339765
chr13	73857332	73857393
chr14	47025087	47025148
chr6	148961937	148961998
chr8	32652991	32653052
chr6	142459966	142460027
chr8	37819541	37819602
chr7	104622690	104622751
chr9	51636987	51637048
chr9	51407116	51407177
chr4	23714663	23714724
chr9	100919979	100920040
chr12	80919211	80919272
chr2	59532123	59532184
chr5	97622354	97622415
chr9	77324851	77324912
chr2	37209763	37209824
chr8	92025613	92025674
chr8	56992009	56992070
chr10	68001034	68001095
chr1	124742531	124742592
chr5	129701170	129701231
chr4	27250961	27251022
chr8	110044068	110044129
chr3	121182790	121182851
chr16	90655949	90656010
chr12	61586498	61586559
chr8	107473188	107473249
chr6	17347054	17347115
chr5	119833618	119833679
chr17	86559977	86560038
chr4	38323619	38323680
chr4	117682768	117682829
chr4	54970677	54970738
chr3	155490144	155490205
chr18	29599564	29599625
chr14	97989545	97989606
chr3	53852145	53852206
chr6	114618085	114618146
chr7	99183298	99183359
chr4	31109146	31109207
chr2	94496644	94496705
chr16	21357234	21357295
chr14	112044090	112044151
chr1	20956960	20957021
chr12	16083015	16083076
chr1	153740048	153740109
chr10	104337639	104337700
chr9	53241176	53241237
chr4	70629632	70629693
chr7	68539610	68539671
chr3	5969477	5969538
chr8	63428135	63428196
chr1	66331082	66331143
chr12	107059424	107059485
chr12	90375962	90376023
chr15	60701316	60701377
chr14	71164329	71164390
chr13	112193745	112193806
chr9	93146133	93146194
chr1	193675088	193675149
chr8	59873967	59874028
chr7	117459348	117459409
chr7	85636075	85636136
chr11	73289983	73290044
chr11	65973670	65973731
chr10	24611333	24611394
chr10	66373329	66373390
chr8	59883480	59883541
chr15	51484093	51484158
chr4	35746330	35746395
chr1	68987026	68987091
chr6	22594263	22594328
chr9	82511083	82511148
chr10	83941378	83941443
chr10	51837961	51838026
chr3	29102476	29102541
chr9	23813638	23813703
chr16	50036575	50036640
chr3	117972789	117972854
chr16	4327382	4327447
chr5	52289195	52289260
chr16	50431279	50431344
chr4	30941152	30941217
chr14	24970810	24970875
chr3	60026041	60026106
chr15	11781543	11781608
chr9	39533703	39533768
chr11	89303259	89303324
chr16	30981200	30981265
chr16	85179861	85179926
chr13	90623403	90623468
chr1	124694494	124694559
chr7	53241154	53241219
chr4	65858148	65858213
chr1	113097596	113097661
chr19	30837005	30837070
chr12	48215423	48215488
chr9	85649980	85650045
chr1	15165794	15165859
chr9	26526048	26526113
chr8	75449658	75449723
chr3	145498752	145498817
chr2	143006831	143006896
chr9	74159144	74159209
chr7	37030249	37030314
chr11	88412354	88412419
chr6	55902567	55902632
chr16	85172472	85172537
chr3	121034470	121034535
chr7	38546536	38546601
chr3	114317091	114317156
chr14	92687538	92687603
chr15	102984485	102984550
chr14	99405703	99405768
chr7	44345088	44345153
chr10	73512459	73512524
chr15	87265574	87265639
chr15	78314408	78314473
chr5	120477308	120477373
chr3	118880857	118880922
chr15	68067070	68067135
chr10	72398476	72398541
chr18	61954072	61954137
chr18	54791320	54791385
chr13	116116029	116116094
chr7	5684407	5684472
chr5	83362865	83362930
chr17	4095705	4095770
chr11	36770356	36770421
chr18	24088689	24088754
chr7	66011319	66011384
chr15	43224539	43224604
chr17	83896439	83896504
chr6	147158782	147158847
chr2	160885083	160885148
chr9	123176798	123176863
chr3	48791875	48791940
chr14	4220334	4220399
chr5	96963789	96963854
chr1	130222649	130222714
chr7	139863413	139863478
chr10	40682809	40682874
chr4	30299316	30299381
chr19	13876226	13876291
chr12	10228207	10228272
chr5	32220387	32220452
chr12	97078798	97078863
chr3	73359820	73359885
chr2	169655911	169655976
chr11	76930628	76930693
chr15	100348467	100348532
chr8	66398863	66398928
chr6	127078289	127078354
chr7	92003156	92003221
chr13	79140151	79140216
chr2	28169929	28169994
chr10	17380872	17380937
chr8	34780250	34780315
chr8	41576489	41576554
chr6	135827659	135827724
chr7	38132385	38132450
chr9	82671265	82671330
chr9	43903685	43903750
chr10	86070261	86070326
chr4	140419073	140419138
chr8	90499054	90499119
chr11	17630109	17630174
chr7	3390388	3390453
chr10	15585741	15585810
chr15	44844337	44844406
chr9	57042450	57042519
chr16	93657384	93657453
chr16	96720707	96720776
chr3	118555549	118555618
chr12	63646968	63647037
chr17	52911183	52911252
chr10	4386067	4386136
chr2	150289217	150289286
chr5	58831732	58831801
chr11	112009236	112009305
chr9	41756414	41756483
chr12	96478975	96479044
chr11	56665281	56665350
chr8	103349876	103349945
chr11	18737006	18737075
chr10	24133100	24133169
chr2	135523738	135523807
chr1	35253318	35253387
chr6	110733572	110733641
chr19	28183557	28183626
chr13	108558375	108558444
chr4	17425431	17425500
chr1	129674325	129674394
chr6	137344393	137344462
chr16	67619421	67619490
chr19	52378980	52379049
chr7	32002970	32003039
chr3	104434678	104434747
chr14	38750177	38750246
chr1	56561310	56561379
chr8	44213181	44213250
chr16	39375762	39375831
chr18	59317643	59317712
chr15	33049016	33049085
chr15	41673951	41674020
chr8	97561745	97561814
chr15	73981685	73981754
chr1	169340795	169340864
chr6	134678554	134678623
chr7	56808690	56808759
chr6	62257685	62257754
chr3	155871296	155871365
chr12	25445417	25445486
chr3	98875639	98875708
chr1	52388466	52388535
chr5	148210328	148210397
chr2	36685873	36685942
chr9	48367571	48367640
chr3	70900784	70900853
chr16	43178864	43178933
chr3	119236239	119236308
chr19	19550071	19550140
chr11	47606901	47606970
chr15	93379286	93379355
chr14	97004382	97004451
chr2	165962847	165962916
chr18	55750917	55750986
chr18	44364572	44364641
chr16	83054367	83054436
chr17	82971813	82971882
chr11	61145142	61145211
chr15	100106095	100106164
chr7	28163335	28163404
chr12	16244624	16244693
chr11	49920343	49920412
chr14	65150858	65150927
chr2	84856029	84856098
chr2	140070244	140070313
chr3	156820069	156820138
chr10	80191339	80191408
chr18	29884423	29884492
chr12	23915431	23915500
chr8	96655975	96656044
chr6	118518774	118518843
chr16	6630799	6630868
chr14	53904494	53904563
chr14	46237227	46237296
chr1	151010192	151010261
chr14	35141008	35141077
chr10	80887835	80887904
chr1	116978532	116978601
chr16	38724939	38725008
chr11	118648225	118648294
chr16	39993106	39993175
chr5	82986461	82986530
chr9	12198004	12198073
chr4	134415435	134415504
chr4	33655023	33655092
chr2	53736902	53736971
chr10	119669900	119669969
chr2	12545708	12545777
chr8	34744215	34744284
chr19	19482269	19482338
chr16	45642288	45642357
chr6	136970330	136970399
chr11	46541474	46541543
chr12	58172869	58172938
chr9	77409337	77409406
chr13	31692278	31692351
chr14	46985861	46985934
chr14	7753038	7753111
chr18	82263209	82263282
chr13	100748469	100748542
chr18	48628784	48628857
chr14	93172807	93172880
chr14	90130107	90130180
chr13	15515367	15515440
chr8	97051504	97051577
chr11	115341091	115341164
chr14	22606001	22606074
chr15	9942046	9942119
chr5	84027925	84027998
chr3	14970411	14970484
chr18	15239813	15239886
chr4	138546198	138546271
chr1	29318473	29318546
chr16	50648414	50648487
chr10	93262942	93263015
chr1	168620174	168620247
chr17	81705188	81705261
chr6	140657365	140657438
chr4	85120892	85120965
chr11	89868327	89868400
chr2	159863581	159863654
chr13	36728002	36728075
chr6	59304831	59304904
chr16	42340740	42340813
chr14	121188849	121188922
chr14	87164860	87164933
chr3	50512623	50512696
chr10	117664539	117664612
chr12	50499349	50499422
chr6	113354142	113354215
chr16	7896116	7896189
chr6	111909858	111909931
chr9	27173707	27173780
chr3	22351052	22351125
chr12	23863350	23863423
chr1	68768326	68768399
chr3	37157463	37157536
chr7	117855063	117855136
chr2	7711860	7711933
chr14	53905097	53905170
chr10	83983869	83983942
chr18	13786882	13786955
chr1	68875968	68876041
chr3	154313778	154313851
chr5	49641124	49641197
chr4	49323263	49323336
chr1	114488732	114488805
chr16	79350470	79350543
chr13	76674877	76674950
chr15	15676251	15676324
chr1	155008463	155008536
chr10	3339745	3339818
chr13	108581044	108581117
chr5	97907504	97907577
chr13	104756558	104756631
chr2	123591002	123591075
chr2	127932729	127932802
chr6	136877096	136877169
chr1	48513603	48513676
chr10	19363838	19363911
chr18	87288750	87288823
chr7	55536287	55536360
chr11	40545844	40545917
chr10	29415514	29415587
chr10	39161959	39162032
chr14	69139400	69139473
chr8	43179852	43179925
chr3	76282312	76282385
chr3	154232015	154232088
chr13	106546420	106546493
chr7	37307561	37307634
chr8	34546490	34546563
chr13	69196349	69196422
chr13	118192233	118192306
chr16	68362253	68362326
chr3	154568442	154568515
chr14	99363720	99363793
chr12	27208089	27208162
chr19	16400870	16400943
chr8	39740458	39740531
chr12	114883097	114883170
chr18	50404437	50404510
chr8	112309873	112309946
chr8	27993938	27994011
chr17	23987448	23987521
chr2	9787079	9787152
chr6	19279091	19279164
chr16	43504143	43504216
chr15	29506846	29506919
chr1	173341916	173341989
chr15	100749735	100749808
chr14	53976972	53977045
chr7	29767498	29767571
chr13	118790041	118790114
chr4	139652109	139652182
chr19	17467184	17467261
chr5	23830636	23830713
chr11	36039190	36039267
chr10	3142895	3142972
chr8	44456158	44456235
chr9	57846032	57846109
chr12	115880248	115880325
chr7	94047014	94047091
chr11	31624665	31624742
chr8	84522042	84522119
chr13	114073514	114073591
chr11	94417944	94418021
chr6	7626408	7626485
chr15	22915175	22915252
chr1	169376170	169376247
chr4	31913170	31913247
chr17	58025490	58025567
chr12	61048518	61048595
chr6	110485235	110485312
chr17	19712587	19712664
chr2	51761288	51761365
chr3	11685369	11685446
chr5	5129474	5129551
chr4	69034083	69034160
chr2	53092962	53093039
chr12	28174407	28174484
chr12	53485824	53485901
chr16	93293820	93293897
chr8	114721724	114721801
chr13	106013530	106013607
chr5	24527572	24527649
chr13	115633398	115633475
chr7	105053773	105053850
chr16	52116930	52117007
chr16	74197691	74197768
chr2	123719141	123719218
chr14	47139294	47139371
chr16	75502471	75502548
chr2	119856968	119857045
chr14	86286566	86286643
chr9	59942435	59942512
chr1	157300721	157300798
chr1	195021855	195021932
chr7	38077727	38077804
chr11	103142166	103142243
chr19	17549004	17549081
chr1	174419154	174419231
chr6	147124465	147124542
chr7	7878795	7878872
chr11	73221733	73221810
chr1	115235285	115235362
chr6	112089681	112089758
chr4	88387625	88387702
chr14	85620451	85620528
chr2	69155030	69155107
chr6	137671594	137671671
chr18	87664965	87665042
chr12	27198959	27199036
chr4	30507672	30507749
chr17	78208558	78208635
chr2	104835267	104835344
chr11	92762892	92762969
chr7	40222970	40223047
chr4	55459028	55459105
chr14	4185383	4185460
chr13	69009452	69009529
chr18	68639840	68639917
chr8	66281384	66281461
chr9	32307263	32307340
chr5	23156278	23156355
chr13	84821129	84821206
chr12	30627446	30627523
chr5	22910319	22910396
chr14	95572068	95572145
chr1	154895935	154896012
chr11	111474804	111474881
chr7	8909880	8909957
chr19	22589875	22589952
chr8	97196898	97196975
chr14	53495302	53495379
chr2	120408073	120408150
chr2	123084220	123084297
chr14	95325033	95325110
chr8	39954438	39954515
chr1	64119692	64119769
chr6	142944016	142944093
chr2	48276674	48276751
chr8	74564564	74564641
chr12	20563666	20563743
chr1	113290060	113290137
chr4	141363987	141364064
chr14	42563947	42564024
chr4	145323043	145323120
chr14	101857812	101857889
chr13	90417228	90417305
chr8	71656547	71656624
chr1	25980298	25980375
chr10	43009935	43010012
chr10	20784647	20784724
chr8	30152568	30152645

## Sheet: T04
#chr	start	end	C(TC)n
chr1	8586791	8586832	C(TC)20
chr1	10785070	10785111	C(TC)20
chr1	11524140	11524181	C(TC)20
chr1	12016577	12016618	C(TC)20
chr1	12035707	12035748	C(TC)20
chr1	13905965	13906006	C(TC)20
chr1	13925303	13925344	C(TC)20
chr1	14228161	14228202	C(TC)20
chr1	14413017	14413058	C(TC)20
chr1	16115800	16115841	C(TC)20
chr1	16151990	16152031	C(TC)20
chr1	20061247	20061288	C(TC)20
chr1	20236802	20236843	C(TC)20
chr1	22315916	22315957	C(TC)20
chr1	22364439	22364480	C(TC)20
chr1	22816926	22816967	C(TC)20
chr1	25144883	25144924	C(TC)20
chr1	25199660	25199701	C(TC)20
chr1	26697248	26697289	C(TC)20
chr1	35861423	35861464	C(TC)20
chr1	38287851	38287892	C(TC)20
chr1	38378307	38378348	C(TC)20
chr1	38899022	38899063	C(TC)20
chr1	40961103	40961144	C(TC)20
chr1	41432001	41432042	C(TC)20
chr1	41435184	41435225	C(TC)20
chr1	41839386	41839427	C(TC)20
chr1	42259930	42259971	C(TC)20
chr1	42508767	42508808	C(TC)20
chr1	42610475	42610516	C(TC)20
chr1	42634874	42634915	C(TC)20
chr1	42639034	42639075	C(TC)20
chr1	43788215	43788256	C(TC)20
chr1	46887188	46887229	C(TC)20
chr1	53364700	53364741	C(TC)20
chr1	53976580	53976621	C(TC)20
chr1	54279031	54279072	C(TC)20
chr1	55542953	55542994	C(TC)20
chr1	57807402	57807443	C(TC)20
chr1	57913475	57913516	C(TC)20
chr1	59354919	59354960	C(TC)20
chr1	59458337	59458378	C(TC)20
chr1	61296433	61296474	C(TC)20
chr1	63814492	63814533	C(TC)20
chr1	64523421	64523462	C(TC)20
chr1	65609521	65609562	C(TC)20
chr1	70911178	70911219	C(TC)20
chr1	73612566	73612607	C(TC)20
chr1	75641391	75641432	C(TC)20
chr1	75707536	75707577	C(TC)20
chr1	76547276	76547317	C(TC)20
chr1	78236106	78236147	C(TC)20
chr1	80426889	80426930	C(TC)20
chr1	81561709	81561750	C(TC)20
chr1	81632131	81632172	C(TC)20
chr1	81743199	81743240	C(TC)20
chr1	82351390	82351431	C(TC)20
chr1	83126477	83126518	C(TC)20
chr1	83155620	83155661	C(TC)20
chr1	84083387	84083428	C(TC)20
chr1	85083743	85083784	C(TC)20
chr1	85976085	85976126	C(TC)20
chr1	86052071	86052112	C(TC)20
chr1	87368563	87368604	C(TC)20
chr1	87521499	87521540	C(TC)20
chr1	88870433	88870474	C(TC)20
chr1	88893181	88893222	C(TC)20
chr1	90478317	90478358	C(TC)20
chr1	91039515	91039556	C(TC)20
chr1	91543113	91543154	C(TC)20
chr1	91674861	91674902	C(TC)20
chr1	96001110	96001151	C(TC)20
chr1	97748773	97748814	C(TC)20
chr1	98124197	98124238	C(TC)20
chr1	98562395	98562436	C(TC)20
chr1	99166583	99166624	C(TC)20
chr1	100009455	100009496	C(TC)20
chr1	100125924	100125965	C(TC)20
chr1	100395597	100395638	C(TC)20
chr1	103787425	103787466	C(TC)20
chr1	105093398	105093439	C(TC)20
chr1	106209920	106209961	C(TC)20
chr1	106682274	106682315	C(TC)20
chr1	108100982	108101023	C(TC)20
chr1	108495899	108495940	C(TC)20
chr1	110721462	110721503	C(TC)20
chr1	112131992	112132033	C(TC)20
chr1	114257420	114257461	C(TC)20
chr1	117415392	117415433	C(TC)20
chr1	117760166	117760207	C(TC)20
chr1	118692293	118692334	C(TC)20
chr1	120648423	120648464	C(TC)20
chr1	120951631	120951672	C(TC)20
chr1	121133225	121133266	C(TC)20
chr1	123340662	123340703	C(TC)20
chr1	123636927	123636968	C(TC)20
chr1	123984238	123984279	C(TC)20
chr1	125242043	125242084	C(TC)20
chr1	125520794	125520835	C(TC)20
chr1	125764253	125764294	C(TC)20
chr1	127510457	127510498	C(TC)20
chr1	129112788	129112829	C(TC)20
chr1	129195643	129195684	C(TC)20
chr1	129887117	129887158	C(TC)20
chr1	130089448	130089489	C(TC)20
chr1	131598833	131598874	C(TC)20
chr1	132340765	132340806	C(TC)20
chr1	132874456	132874497	C(TC)20
chr1	133187774	133187815	C(TC)20
chr1	133869135	133869176	C(TC)20
chr1	135093329	135093370	C(TC)20
chr1	135687519	135687560	C(TC)20
chr1	136575931	136575972	C(TC)20
chr1	137782650	137782691	C(TC)20
chr1	137943394	137943435	C(TC)20
chr1	138689986	138690027	C(TC)20
chr1	143989649	143989690	C(TC)20
chr1	144137040	144137081	C(TC)20
chr1	144272400	144272441	C(TC)20
chr1	144598355	144598396	C(TC)20
chr1	145139688	145139729	C(TC)20
chr1	146789470	146789511	C(TC)20
chr1	149294397	149294438	C(TC)20
chr1	149768374	149768415	C(TC)20
chr1	151145407	151145448	C(TC)20
chr1	151794349	151794390	C(TC)20
chr1	152758279	152758320	C(TC)20
chr1	156586194	156586235	C(TC)20
chr1	156602894	156602935	C(TC)20
chr1	157074669	157074710	C(TC)20
chr1	157909390	157909431	C(TC)20
chr1	158371215	158371256	C(TC)20
chr1	161460395	161460436	C(TC)20
chr1	163316645	163316686	C(TC)20
chr1	164169729	164169770	C(TC)20
chr1	164464725	164464766	C(TC)20
chr1	165711350	165711391	C(TC)20
chr1	167494567	167494608	C(TC)20
chr1	172060483	172060524	C(TC)20
chr1	177146506	177146547	C(TC)20
chr1	179591468	179591509	C(TC)20
chr1	180192438	180192479	C(TC)20
chr1	183076192	183076233	C(TC)20
chr1	184272030	184272071	C(TC)20
chr1	184487982	184488023	C(TC)20
chr1	188599538	188599579	C(TC)20
chr1	188710806	188710847	C(TC)20
chr1	190476640	190476681	C(TC)20
chr1	192299169	192299210	C(TC)20
chr10	3336199	3336240	C(TC)20
chr10	6766632	6766673	C(TC)20
chr10	9064093	9064134	C(TC)20
chr10	14067680	14067721	C(TC)20
chr10	14232188	14232229	C(TC)20
chr10	15145758	15145799	C(TC)20
chr10	16576671	16576712	C(TC)20
chr10	16747647	16747688	C(TC)20
chr10	16953512	16953553	C(TC)20
chr10	17003101	17003142	C(TC)20
chr10	19505079	19505120	C(TC)20
chr10	20079437	20079478	C(TC)20
chr10	20109352	20109393	C(TC)20
chr10	20852135	20852176	C(TC)20
chr10	21102579	21102620	C(TC)20
chr10	22882793	22882834	C(TC)20
chr10	22928979	22929020	C(TC)20
chr10	23215338	23215379	C(TC)20
chr10	25356786	25356827	C(TC)20
chr10	26262303	26262344	C(TC)20
chr10	28619446	28619487	C(TC)20
chr10	30994408	30994449	C(TC)20
chr10	31563144	31563185	C(TC)20
chr10	32541997	32542038	C(TC)20
chr10	36508575	36508616	C(TC)20
chr10	37304574	37304615	C(TC)20
chr10	42707670	42707711	C(TC)20
chr10	42758457	42758498	C(TC)20
chr10	43248339	43248380	C(TC)20
chr10	44301469	44301510	C(TC)20
chr10	44980525	44980566	C(TC)20
chr10	47413231	47413272	C(TC)20
chr10	48775162	48775203	C(TC)20
chr10	50056451	50056492	C(TC)20
chr10	50869721	50869762	C(TC)20
chr10	52892730	52892771	C(TC)20
chr10	54794121	54794162	C(TC)20
chr10	56664147	56664188	C(TC)20
chr10	61150941	61150982	C(TC)20
chr10	61152685	61152726	C(TC)20
chr10	62176885	62176926	C(TC)20
chr10	63833629	63833670	C(TC)20
chr10	64031213	64031254	C(TC)20
chr10	64043069	64043110	C(TC)20
chr10	64081562	64081603	C(TC)20
chr10	65755359	65755400	C(TC)20
chr10	68797039	68797080	C(TC)20
chr10	70393686	70393727	C(TC)20
chr10	71787098	71787139	C(TC)20
chr10	72700559	72700600	C(TC)20
chr10	75823342	75823383	C(TC)20
chr10	78538267	78538308	C(TC)20
chr10	78782023	78782064	C(TC)20
chr10	81980565	81980606	C(TC)20
chr10	83755386	83755427	C(TC)20
chr10	85549707	85549748	C(TC)20
chr10	86932198	86932239	C(TC)20
chr10	87421137	87421178	C(TC)20
chr10	89769542	89769583	C(TC)20
chr10	90228172	90228213	C(TC)20
chr10	90532962	90533003	C(TC)20
chr10	93597771	93597812	C(TC)20
chr10	95028766	95028807	C(TC)20
chr10	97261389	97261430	C(TC)20
chr10	98885981	98886022	C(TC)20
chr10	99540103	99540144	C(TC)20
chr10	102637877	102637918	C(TC)20
chr10	103479329	103479370	C(TC)20
chr10	104549981	104550022	C(TC)20
chr10	108754650	108754691	C(TC)20
chr10	113484658	113484699	C(TC)20
chr10	113849549	113849590	C(TC)20
chr10	114110610	114110651	C(TC)20
chr10	116003713	116003754	C(TC)20
chr10	118452623	118452664	C(TC)20
chr10	119482432	119482473	C(TC)20
chr10	120324380	120324421	C(TC)20
chr10	120899682	120899723	C(TC)20
chr10	120954239	120954280	C(TC)20
chr10	121103645	121103686	C(TC)20
chr10	121890056	121890097	C(TC)20
chr10	122262558	122262599	C(TC)20
chr10	125075502	125075543	C(TC)20
chr11	7125836	7125877	C(TC)20
chr11	10949723	10949764	C(TC)20
chr11	12830022	12830063	C(TC)20
chr11	16556818	16556859	C(TC)20
chr11	18460621	18460662	C(TC)20
chr11	19422068	19422109	C(TC)20
chr11	21032776	21032817	C(TC)20
chr11	21047886	21047927	C(TC)20
chr11	22825572	22825613	C(TC)20
chr11	23117415	23117456	C(TC)20
chr11	24399482	24399523	C(TC)20
chr11	28759619	28759660	C(TC)20
chr11	29371256	29371297	C(TC)20
chr11	37269969	37270010	C(TC)20
chr11	37270621	37270662	C(TC)20
chr11	38371424	38371465	C(TC)20
chr11	39435211	39435252	C(TC)20
chr11	42800427	42800468	C(TC)20
chr11	45784977	45785018	C(TC)20
chr11	47757420	47757461	C(TC)20
chr11	51722002	51722043	C(TC)20
chr11	51961453	51961494	C(TC)20
chr11	53945125	53945166	C(TC)20
chr11	54983846	54983887	C(TC)20
chr11	55676230	55676271	C(TC)20
chr11	55895843	55895884	C(TC)20
chr11	64110379	64110420	C(TC)20
chr11	64442608	64442649	C(TC)20
chr11	66714647	66714688	C(TC)20
chr11	66933826	66933867	C(TC)20
chr11	69528410	69528451	C(TC)20
chr11	70176068	70176109	C(TC)20
chr11	70778043	70778084	C(TC)20
chr11	76406384	76406425	C(TC)20
chr11	78315796	78315837	C(TC)20
chr11	80148987	80149028	C(TC)20
chr11	83946492	83946533	C(TC)20
chr11	87882541	87882582	C(TC)20
chr11	89247692	89247733	C(TC)20
chr11	92108492	92108533	C(TC)20
chr11	92350728	92350769	C(TC)20
chr11	92929447	92929488	C(TC)20
chr11	93821433	93821474	C(TC)20
chr11	94862764	94862805	C(TC)20
chr11	95010198	95010239	C(TC)20
chr11	95136669	95136710	C(TC)20
chr11	95591902	95591943	C(TC)20
chr11	95892737	95892778	C(TC)20
chr11	95952721	95952762	C(TC)20
chr11	96247591	96247632	C(TC)20
chr11	98019201	98019242	C(TC)20
chr11	98495015	98495056	C(TC)20
chr11	98599797	98599838	C(TC)20
chr11	100315309	100315350	C(TC)20
chr11	101344732	101344773	C(TC)20
chr11	102389347	102389388	C(TC)20
chr11	102623516	102623557	C(TC)20
chr11	102892181	102892222	C(TC)20
chr11	104568789	104568830	C(TC)20
chr11	105305145	105305186	C(TC)20
chr11	106743045	106743086	C(TC)20
chr11	107266186	107266227	C(TC)20
chr11	109003217	109003258	C(TC)20
chr11	112612466	112612507	C(TC)20
chr11	112806992	112807033	C(TC)20
chr11	113172133	113172174	C(TC)20
chr11	114374732	114374773	C(TC)20
chr11	114402269	114402310	C(TC)20
chr11	116595844	116595885	C(TC)20
chr11	118350797	118350838	C(TC)20
chr11	121502713	121502754	C(TC)20
chr12	4080206	4080247	C(TC)20
chr12	6060346	6060387	C(TC)20
chr12	6903585	6903626	C(TC)20
chr12	12428147	12428188	C(TC)20
chr12	13736314	13736355	C(TC)20
chr12	15206070	15206111	C(TC)20
chr12	15407099	15407140	C(TC)20
chr12	17094449	17094490	C(TC)20
chr12	17647643	17647684	C(TC)20
chr12	25245129	25245170	C(TC)20
chr12	31780599	31780640	C(TC)20
chr12	33393290	33393331	C(TC)20
chr12	34903855	34903896	C(TC)20
chr12	37128522	37128563	C(TC)20
chr12	39650378	39650419	C(TC)20
chr12	40019429	40019470	C(TC)20
chr12	41531237	41531278	C(TC)20
chr12	41810948	41810989	C(TC)20
chr12	44409745	44409786	C(TC)20
chr12	46400025	46400066	C(TC)20
chr12	50283699	50283740	C(TC)20
chr12	53973185	53973226	C(TC)20
chr12	54124332	54124373	C(TC)20
chr12	54217632	54217673	C(TC)20
chr12	54229016	54229057	C(TC)20
chr12	54249304	54249345	C(TC)20
chr12	54516314	54516355	C(TC)20
chr12	55694771	55694812	C(TC)20
chr12	62083308	62083349	C(TC)20
chr12	62262929	62262970	C(TC)20
chr12	64226475	64226516	C(TC)20
chr12	65569688	65569729	C(TC)20
chr12	66173406	66173447	C(TC)20
chr12	66799868	66799909	C(TC)20
chr12	69503323	69503364	C(TC)20
chr12	72011054	72011095	C(TC)20
chr12	73131105	73131146	C(TC)20
chr12	79726174	79726215	C(TC)20
chr12	80090474	80090515	C(TC)20
chr12	80991695	80991736	C(TC)20
chr12	81246343	81246384	C(TC)20
chr12	81405201	81405242	C(TC)20
chr12	82090057	82090098	C(TC)20
chr12	83142650	83142691	C(TC)20
chr12	83616999	83617040	C(TC)20
chr12	86006352	86006393	C(TC)20
chr12	88771865	88771906	C(TC)20
chr12	89623606	89623647	C(TC)20
chr12	90703227	90703268	C(TC)20
chr12	92673129	92673170	C(TC)20
chr12	94384937	94384978	C(TC)20
chr12	94580148	94580189	C(TC)20
chr12	100671867	100671908	C(TC)20
chr12	103068860	103068901	C(TC)20
chr12	104537224	104537265	C(TC)20
chr12	105047711	105047752	C(TC)20
chr12	105133496	105133537	C(TC)20
chr12	106682461	106682502	C(TC)20
chr12	106828495	106828536	C(TC)20
chr12	107923643	107923684	C(TC)20
chr12	109314722	109314763	C(TC)20
chr12	110247080	110247121	C(TC)20
chr12	117656443	117656484	C(TC)20
chr12	117949366	117949407	C(TC)20
chr12	118899276	118899317	C(TC)20
chr12	119579674	119579715	C(TC)20
chr13	7501032	7501073	C(TC)20
chr13	8068217	8068258	C(TC)20
chr13	8691339	8691380	C(TC)20
chr13	8891186	8891227	C(TC)20
chr13	10162339	10162380	C(TC)20
chr13	12365353	12365394	C(TC)20
chr13	14239301	14239342	C(TC)20
chr13	16398610	16398651	C(TC)20
chr13	16416907	16416948	C(TC)20
chr13	16707986	16708027	C(TC)20
chr13	17858998	17859039	C(TC)20
chr13	18137055	18137096	C(TC)20
chr13	19304055	19304096	C(TC)20
chr13	21187039	21187080	C(TC)20
chr13	22034078	22034119	C(TC)20
chr13	24537048	24537089	C(TC)20
chr13	25174716	25174757	C(TC)20
chr13	29136855	29136896	C(TC)20
chr13	30221124	30221165	C(TC)20
chr13	30846464	30846505	C(TC)20
chr13	31257090	31257131	C(TC)20
chr13	32881400	32881441	C(TC)20
chr13	34860999	34861040	C(TC)20
chr13	36738873	36738914	C(TC)20
chr13	38687817	38687858	C(TC)20
chr13	42186568	42186609	C(TC)20
chr13	43080677	43080718	C(TC)20
chr13	43931901	43931942	C(TC)20
chr13	43932293	43932334	C(TC)20
chr13	45022128	45022169	C(TC)20
chr13	46818990	46819031	C(TC)20
chr13	47292390	47292431	C(TC)20
chr13	49348882	49348923	C(TC)20
chr13	49439171	49439212	C(TC)20
chr13	50705698	50705739	C(TC)20
chr13	51940689	51940730	C(TC)20
chr13	52329134	52329175	C(TC)20
chr13	59665774	59665815	C(TC)20
chr13	64283994	64284035	C(TC)20
chr13	71406579	71406620	C(TC)20
chr13	73439618	73439659	C(TC)20
chr13	75298516	75298557	C(TC)20
chr13	77863117	77863158	C(TC)20
chr13	81928229	81928270	C(TC)20
chr13	81977720	81977761	C(TC)20
chr13	85458951	85458992	C(TC)20
chr13	87071369	87071410	C(TC)20
chr13	88225451	88225492	C(TC)20
chr13	88832518	88832559	C(TC)20
chr13	89789565	89789606	C(TC)20
chr13	90037608	90037649	C(TC)20
chr13	90642686	90642727	C(TC)20
chr13	92956564	92956605	C(TC)20
chr13	97287151	97287192	C(TC)20
chr13	97390949	97390990	C(TC)20
chr13	98980723	98980764	C(TC)20
chr13	99730292	99730333	C(TC)20
chr13	100009525	100009566	C(TC)20
chr13	100749875	100749916	C(TC)20
chr13	103129069	103129110	C(TC)20
chr13	103146652	103146693	C(TC)20
chr13	105291127	105291168	C(TC)20
chr13	105469032	105469073	C(TC)20
chr13	106424843	106424884	C(TC)20
chr13	107292375	107292416	C(TC)20
chr13	108563550	108563591	C(TC)20
chr13	109216421	109216462	C(TC)20
chr13	109586420	109586461	C(TC)20
chr13	109752096	109752137	C(TC)20
chr13	110023843	110023884	C(TC)20
chr13	110882062	110882103	C(TC)20
chr13	111620849	111620890	C(TC)20
chr13	112167121	112167162	C(TC)20
chr13	113208982	113209023	C(TC)20
chr13	114321234	114321275	C(TC)20
chr13	115325913	115325954	C(TC)20
chr13	116230892	116230933	C(TC)20
chr13	117036796	117036837	C(TC)20
chr14	7241223	7241264	C(TC)20
chr14	8251943	8251984	C(TC)20
chr14	12407225	12407266	C(TC)20
chr14	13382712	13382753	C(TC)20
chr14	14186458	14186499	C(TC)20
chr14	16096521	16096562	C(TC)20
chr14	16599698	16599739	C(TC)20
chr14	17663347	17663388	C(TC)20
chr14	18944704	18944745	C(TC)20
chr14	20045914	20045955	C(TC)20
chr14	22090670	22090711	C(TC)20
chr14	22574713	22574754	C(TC)20
chr14	23104130	23104171	C(TC)20
chr14	24255151	24255192	C(TC)20
chr14	28638624	28638665	C(TC)20
chr14	30851213	30851254	C(TC)20
chr14	32794435	32794476	C(TC)20
chr14	33806578	33806619	C(TC)20
chr14	33862941	33862982	C(TC)20
chr14	35588510	35588551	C(TC)20
chr14	38891541	38891582	C(TC)20
chr14	39767793	39767834	C(TC)20
chr14	41607914	41607955	C(TC)20
chr14	43699278	43699319	C(TC)20
chr14	46552085	46552126	C(TC)20
chr14	46712749	46712790	C(TC)20
chr14	51874286	51874327	C(TC)20
chr14	53924691	53924732	C(TC)20
chr14	55694492	55694533	C(TC)20
chr14	56980722	56980763	C(TC)20
chr14	57095837	57095878	C(TC)20
chr14	58434992	58435033	C(TC)20
chr14	59709733	59709774	C(TC)20
chr14	59878658	59878699	C(TC)20
chr14	62126819	62126860	C(TC)20
chr14	64702428	64702469	C(TC)20
chr14	66051595	66051636	C(TC)20
chr14	67398965	67399006	C(TC)20
chr14	70019607	70019648	C(TC)20
chr14	70930873	70930914	C(TC)20
chr14	75516135	75516176	C(TC)20
chr14	76489809	76489850	C(TC)20
chr14	80337410	80337451	C(TC)20
chr14	82551981	82552022	C(TC)20
chr14	84188404	84188445	C(TC)20
chr14	84189073	84189114	C(TC)20
chr14	86181187	86181228	C(TC)20
chr14	103342574	103342615	C(TC)20
chr14	103469404	103469445	C(TC)20
chr14	103980850	103980891	C(TC)20
chr14	104892396	104892437	C(TC)20
chr14	105598498	105598539	C(TC)20
chr14	107453105	107453146	C(TC)20
chr14	107674248	107674289	C(TC)20
chr14	108337996	108338037	C(TC)20
chr14	110817645	110817686	C(TC)20
chr14	112551925	112551966	C(TC)20
chr14	113884883	113884924	C(TC)20
chr14	116913965	116914006	C(TC)20
chr14	117038536	117038577	C(TC)20
chr14	120156772	120156813	C(TC)20
chr14	121434458	121434499	C(TC)20
chr14	121461695	121461736	C(TC)20
chr14	121620468	121620509	C(TC)20
chr14	123584483	123584524	C(TC)20
chr15	3305027	3305068	C(TC)20
chr15	4591682	4591723	C(TC)20
chr15	6034701	6034742	C(TC)20
chr15	10870315	10870356	C(TC)20
chr15	10946239	10946280	C(TC)20
chr15	10999500	10999541	C(TC)20
chr15	13596439	13596480	C(TC)20
chr15	16644058	16644099	C(TC)20
chr15	17351399	17351440	C(TC)20
chr15	17838140	17838181	C(TC)20
chr15	21109942	21109983	C(TC)20
chr15	22564997	22565038	C(TC)20
chr15	22995152	22995193	C(TC)20
chr15	26745228	26745269	C(TC)20
chr15	27433507	27433548	C(TC)20
chr15	31291128	31291169	C(TC)20
chr15	32481845	32481886	C(TC)20
chr15	34702655	34702696	C(TC)20
chr15	35304638	35304679	C(TC)20
chr15	36699410	36699451	C(TC)20
chr15	38111366	38111407	C(TC)20
chr15	38563522	38563563	C(TC)20
chr15	38940584	38940625	C(TC)20
chr15	39649550	39649591	C(TC)20
chr15	41912290	41912331	C(TC)20
chr15	46358872	46358913	C(TC)20
chr15	48158259	48158300	C(TC)20
chr15	50323408	50323449	C(TC)20
chr15	51065808	51065849	C(TC)20
chr15	52762076	52762117	C(TC)20
chr15	54870792	54870833	C(TC)20
chr15	57386773	57386814	C(TC)20
chr15	63971218	63971259	C(TC)20
chr15	65001768	65001809	C(TC)20
chr15	65639181	65639222	C(TC)20
chr15	67320937	67320978	C(TC)20
chr15	69173022	69173063	C(TC)20
chr15	71221742	71221783	C(TC)20
chr15	71372991	71373032	C(TC)20
chr15	71966093	71966134	C(TC)20
chr15	74446749	74446790	C(TC)20
chr15	83746857	83746898	C(TC)20
chr15	84605871	84605912	C(TC)20
chr15	85584349	85584390	C(TC)20
chr15	86438939	86438980	C(TC)20
chr15	86597981	86598022	C(TC)20
chr15	88143419	88143460	C(TC)20
chr15	88198876	88198917	C(TC)20
chr15	90311490	90311531	C(TC)20
chr15	90868031	90868072	C(TC)20
chr15	91869295	91869336	C(TC)20
chr15	93568302	93568343	C(TC)20
chr15	94147196	94147237	C(TC)20
chr15	95195878	95195919	C(TC)20
chr15	95764128	95764169	C(TC)20
chr15	96080986	96081027	C(TC)20
chr15	99997913	99997954	C(TC)20
chr15	100601346	100601387	C(TC)20
chr15	100941167	100941208	C(TC)20
chr15	101776787	101776828	C(TC)20
chr15	103583563	103583604	C(TC)20
chr16	5095958	5095999	C(TC)20
chr16	5177642	5177683	C(TC)20
chr16	6495850	6495891	C(TC)20
chr16	7027701	7027742	C(TC)20
chr16	9506392	9506433	C(TC)20
chr16	10164644	10164685	C(TC)20
chr16	11112880	11112921	C(TC)20
chr16	11462440	11462481	C(TC)20
chr16	12884033	12884074	C(TC)20
chr16	13501735	13501776	C(TC)20
chr16	14418536	14418577	C(TC)20
chr16	14489008	14489049	C(TC)20
chr16	14971444	14971485	C(TC)20
chr16	18162501	18162542	C(TC)20
chr16	18312127	18312168	C(TC)20
chr16	20155733	20155774	C(TC)20
chr16	20593132	20593173	C(TC)20
chr16	21052004	21052045	C(TC)20
chr16	22436668	22436709	C(TC)20
chr16	25154590	25154631	C(TC)20
chr16	27544015	27544056	C(TC)20
chr16	30844206	30844247	C(TC)20
chr16	35523031	35523072	C(TC)20
chr16	36564216	36564257	C(TC)20
chr16	37129024	37129065	C(TC)20
chr16	38263158	38263199	C(TC)20
chr16	41180581	41180622	C(TC)20
chr16	42800310	42800351	C(TC)20
chr16	43581380	43581421	C(TC)20
chr16	44235474	44235515	C(TC)20
chr16	44512356	44512397	C(TC)20
chr16	45600799	45600840	C(TC)20
chr16	45854556	45854597	C(TC)20
chr16	52855575	52855616	C(TC)20
chr16	56513411	56513452	C(TC)20
chr16	59949855	59949896	C(TC)20
chr16	61050605	61050646	C(TC)20
chr16	61506729	61506770	C(TC)20
chr16	64495106	64495147	C(TC)20
chr16	66974078	66974119	C(TC)20
chr16	68754143	68754184	C(TC)20
chr16	71615028	71615069	C(TC)20
chr16	71833125	71833166	C(TC)20
chr16	73244440	73244481	C(TC)20
chr16	76104244	76104285	C(TC)20
chr16	76544611	76544652	C(TC)20
chr16	77895064	77895105	C(TC)20
chr16	79252586	79252627	C(TC)20
chr16	87416702	87416743	C(TC)20
chr16	87589378	87589419	C(TC)20
chr16	87615103	87615144	C(TC)20
chr16	93055916	93055957	C(TC)20
chr16	93134626	93134667	C(TC)20
chr16	94558819	94558860	C(TC)20
chr16	97677266	97677307	C(TC)20
chr17	3433809	3433850	C(TC)20
chr17	10146902	10146943	C(TC)20
chr17	24712328	24712369	C(TC)20
chr17	26749830	26749871	C(TC)20
chr17	29777208	29777249	C(TC)20
chr17	29908835	29908876	C(TC)20
chr17	31353085	31353126	C(TC)20
chr17	31410365	31410406	C(TC)20
chr17	32405076	32405117	C(TC)20
chr17	32874920	32874961	C(TC)20
chr17	33762610	33762651	C(TC)20
chr17	36564393	36564434	C(TC)20
chr17	37267644	37267685	C(TC)20
chr17	41198696	41198737	C(TC)20
chr17	44372836	44372877	C(TC)20
chr17	44830743	44830784	C(TC)20
chr17	48443354	48443395	C(TC)20
chr17	50586605	50586646	C(TC)20
chr17	53539917	53539958	C(TC)20
chr17	56740689	56740730	C(TC)20
chr17	58869421	58869462	C(TC)20
chr17	59722022	59722063	C(TC)20
chr17	61506086	61506127	C(TC)20
chr17	64638177	64638218	C(TC)20
chr17	65700685	65700726	C(TC)20
chr17	68115005	68115046	C(TC)20
chr17	69128692	69128733	C(TC)20
chr17	69602178	69602219	C(TC)20
chr17	69697501	69697542	C(TC)20
chr17	71673169	71673210	C(TC)20
chr17	73349783	73349824	C(TC)20
chr17	75734261	75734302	C(TC)20
chr17	75845539	75845580	C(TC)20
chr17	79238569	79238610	C(TC)20
chr17	79281276	79281317	C(TC)20
chr17	81128433	81128474	C(TC)20
chr17	85804330	85804371	C(TC)20
chr17	87086905	87086946	C(TC)20
chr17	87947666	87947707	C(TC)20
chr17	88614714	88614755	C(TC)20
chr17	88846872	88846913	C(TC)20
chr17	91051127	91051168	C(TC)20
chr17	91291574	91291615	C(TC)20
chr17	91450859	91450900	C(TC)20
chr18	3680454	3680495	C(TC)20
chr18	3683663	3683704	C(TC)20
chr18	5541805	5541846	C(TC)20
chr18	6625823	6625864	C(TC)20
chr18	6979118	6979159	C(TC)20
chr18	9159749	9159790	C(TC)20
chr18	13155411	13155452	C(TC)20
chr18	21813496	21813537	C(TC)20
chr18	22657964	22658005	C(TC)20
chr18	24373485	24373526	C(TC)20
chr18	34186316	34186357	C(TC)20
chr18	34998019	34998060	C(TC)20
chr18	35006681	35006722	C(TC)20
chr18	35701502	35701543	C(TC)20
chr18	35955357	35955398	C(TC)20
chr18	40665618	40665659	C(TC)20
chr18	40811172	40811213	C(TC)20
chr18	44754583	44754624	C(TC)20
chr18	45114574	45114615	C(TC)20
chr18	45425148	45425189	C(TC)20
chr18	45731850	45731891	C(TC)20
chr18	49769695	49769736	C(TC)20
chr18	50778598	50778639	C(TC)20
chr18	52724751	52724792	C(TC)20
chr18	53992304	53992345	C(TC)20
chr18	54879742	54879783	C(TC)20
chr18	55138325	55138366	C(TC)20
chr18	55674721	55674762	C(TC)20
chr18	55928347	55928388	C(TC)20
chr18	56362139	56362180	C(TC)20
chr18	57181519	57181560	C(TC)20
chr18	57732666	57732707	C(TC)20
chr18	58516675	58516716	C(TC)20
chr18	60949911	60949952	C(TC)20
chr18	62806472	62806513	C(TC)20
chr18	63587234	63587275	C(TC)20
chr18	64209927	64209968	C(TC)20
chr18	64803744	64803785	C(TC)20
chr18	65065925	65065966	C(TC)20
chr18	68139071	68139112	C(TC)20
chr18	69755331	69755372	C(TC)20
chr18	70631570	70631611	C(TC)20
chr18	72001459	72001500	C(TC)20
chr18	75758644	75758685	C(TC)20
chr18	76897460	76897501	C(TC)20
chr18	79141810	79141851	C(TC)20
chr18	80371626	80371667	C(TC)20
chr18	81595762	81595803	C(TC)20
chr18	86805511	86805552	C(TC)20
chr18	87266594	87266635	C(TC)20
chr18	88038735	88038776	C(TC)20
chr18	88781432	88781473	C(TC)20
chr18	90100605	90100646	C(TC)20
chr19	7649738	7649779	C(TC)20
chr19	8586770	8586811	C(TC)20
chr19	10000105	10000146	C(TC)20
chr19	10472486	10472527	C(TC)20
chr19	10610348	10610389	C(TC)20
chr19	10847346	10847387	C(TC)20
chr19	12227762	12227803	C(TC)20
chr19	16287267	16287308	C(TC)20
chr19	18005567	18005608	C(TC)20
chr19	19260664	19260705	C(TC)20
chr19	19758262	19758303	C(TC)20
chr19	22532846	22532887	C(TC)20
chr19	22921856	22921897	C(TC)20
chr19	24471272	24471313	C(TC)20
chr19	25179651	25179692	C(TC)20
chr19	25264115	25264156	C(TC)20
chr19	25894691	25894732	C(TC)20
chr19	26003185	26003226	C(TC)20
chr19	28189455	28189496	C(TC)20
chr19	31337764	31337805	C(TC)20
chr19	32341584	32341625	C(TC)20
chr19	34551457	34551498	C(TC)20
chr19	35124410	35124451	C(TC)20
chr19	36693773	36693814	C(TC)20
chr19	39022298	39022339	C(TC)20
chr19	43951589	43951630	C(TC)20
chr19	44610836	44610877	C(TC)20
chr19	46208276	46208317	C(TC)20
chr19	47567977	47568018	C(TC)20
chr19	48412859	48412900	C(TC)20
chr19	50189851	50189892	C(TC)20
chr19	55484968	55485009	C(TC)20
chr19	55623614	55623655	C(TC)20
chr19	57913489	57913530	C(TC)20
chr19	57921239	57921280	C(TC)20
chr19	58080798	58080839	C(TC)20
chr19	58692696	58692737	C(TC)20
chr19	58874929	58874970	C(TC)20
chr2	4136823	4136864	C(TC)20
chr2	4161698	4161739	C(TC)20
chr2	4354631	4354672	C(TC)20
chr2	5372547	5372588	C(TC)20
chr2	5721375	5721416	C(TC)20
chr2	5727108	5727149	C(TC)20
chr2	9550105	9550146	C(TC)20
chr2	10339129	10339170	C(TC)20
chr2	11182385	11182426	C(TC)20
chr2	11651848	11651889	C(TC)20
chr2	16811191	16811232	C(TC)20
chr2	17211831	17211872	C(TC)20
chr2	18517644	18517685	C(TC)20
chr2	20115600	20115641	C(TC)20
chr2	20437991	20438032	C(TC)20
chr2	20749520	20749561	C(TC)20
chr2	21083056	21083097	C(TC)20
chr2	21371285	21371326	C(TC)20
chr2	23048344	23048385	C(TC)20
chr2	23091080	23091121	C(TC)20
chr2	24802864	24802905	C(TC)20
chr2	25768527	25768568	C(TC)20
chr2	27303507	27303548	C(TC)20
chr2	28060263	28060304	C(TC)20
chr2	29545634	29545675	C(TC)20
chr2	29821548	29821589	C(TC)20
chr2	31102949	31102990	C(TC)20
chr2	35338219	35338260	C(TC)20
chr2	35620844	35620885	C(TC)20
chr2	40223148	40223189	C(TC)20
chr2	46172077	46172118	C(TC)20
chr2	46377643	46377684	C(TC)20
chr2	46927064	46927105	C(TC)20
chr2	51983780	51983821	C(TC)20
chr2	55508834	55508875	C(TC)20
chr2	58585790	58585831	C(TC)20
chr2	60516686	60516727	C(TC)20
chr2	61118160	61118201	C(TC)20
chr2	62844137	62844178	C(TC)20
chr2	62952367	62952408	C(TC)20
chr2	64931216	64931257	C(TC)20
chr2	67834408	67834449	C(TC)20
chr2	70313423	70313464	C(TC)20
chr2	70393181	70393222	C(TC)20
chr2	70646178	70646219	C(TC)20
chr2	75466727	75466768	C(TC)20
chr2	76401178	76401219	C(TC)20
chr2	84986963	84987004	C(TC)20
chr2	85133740	85133781	C(TC)20
chr2	93126380	93126421	C(TC)20
chr2	99483336	99483377	C(TC)20
chr2	104234671	104234712	C(TC)20
chr2	106003855	106003896	C(TC)20
chr2	106582240	106582281	C(TC)20
chr2	108679299	108679340	C(TC)20
chr2	112855922	112855963	C(TC)20
chr2	112996989	112997030	C(TC)20
chr2	113984592	113984633	C(TC)20
chr2	115449002	115449043	C(TC)20
chr2	115952674	115952715	C(TC)20
chr2	116058231	116058272	C(TC)20
chr2	116451405	116451446	C(TC)20
chr2	116663059	116663100	C(TC)20
chr2	117476322	117476363	C(TC)20
chr2	118437742	118437783	C(TC)20
chr2	122629441	122629482	C(TC)20
chr2	126089627	126089668	C(TC)20
chr2	126230773	126230814	C(TC)20
chr2	126558715	126558756	C(TC)20
chr2	126974646	126974687	C(TC)20
chr2	127469228	127469269	C(TC)20
chr2	127977179	127977220	C(TC)20
chr2	129314202	129314243	C(TC)20
chr2	129414160	129414201	C(TC)20
chr2	129981865	129981906	C(TC)20
chr2	130201269	130201310	C(TC)20
chr2	130265151	130265192	C(TC)20
chr2	131124885	131124926	C(TC)20
chr2	131631068	131631109	C(TC)20
chr2	137658580	137658621	C(TC)20
chr2	140440982	140441023	C(TC)20
chr2	140586288	140586329	C(TC)20
chr2	141109963	141110004	C(TC)20
chr2	142119934	142119975	C(TC)20
chr2	143721932	143721973	C(TC)20
chr2	144054545	144054586	C(TC)20
chr2	144244487	144244528	C(TC)20
chr2	151703396	151703437	C(TC)20
chr2	153865087	153865128	C(TC)20
chr2	155488436	155488477	C(TC)20
chr2	157274680	157274721	C(TC)20
chr2	158540587	158540628	C(TC)20
chr2	162207435	162207476	C(TC)20
chr2	163120514	163120555	C(TC)20
chr2	166161833	166161874	C(TC)20
chr2	168836202	168836243	C(TC)20
chr2	171038071	171038112	C(TC)20
chr2	174885871	174885912	C(TC)20
chr2	180613436	180613477	C(TC)20
chr3	3584079	3584120	C(TC)20
chr3	10375278	10375319	C(TC)20
chr3	10552212	10552253	C(TC)20
chr3	11043571	11043612	C(TC)20
chr3	16824287	16824328	C(TC)20
chr3	18873923	18873964	C(TC)20
chr3	19625532	19625573	C(TC)20
chr3	19645901	19645942	C(TC)20
chr3	19837029	19837070	C(TC)20
chr3	21826055	21826096	C(TC)20
chr3	23117551	23117592	C(TC)20
chr3	23151080	23151121	C(TC)20
chr3	30600495	30600536	C(TC)20
chr3	32225014	32225055	C(TC)20
chr3	34475867	34475908	C(TC)20
chr3	38247522	38247563	C(TC)20
chr3	41869299	41869340	C(TC)20
chr3	43242861	43242902	C(TC)20
chr3	44557784	44557825	C(TC)20
chr3	45672484	45672525	C(TC)20
chr3	52163061	52163102	C(TC)20
chr3	53060451	53060492	C(TC)20
chr3	55069381	55069422	C(TC)20
chr3	60159349	60159390	C(TC)20
chr3	61430051	61430092	C(TC)20
chr3	65934629	65934670	C(TC)20
chr3	66807606	66807647	C(TC)20
chr3	67501498	67501539	C(TC)20
chr3	68225491	68225532	C(TC)20
chr3	68379145	68379186	C(TC)20
chr3	68998853	68998894	C(TC)20
chr3	69238798	69238839	C(TC)20
chr3	73732430	73732471	C(TC)20
chr3	75736786	75736827	C(TC)20
chr3	78294265	78294306	C(TC)20
chr3	80549995	80550036	C(TC)20
chr3	82222313	82222354	C(TC)20
chr3	83037722	83037763	C(TC)20
chr3	83115575	83115616	C(TC)20
chr3	84755424	84755465	C(TC)20
chr3	86270679	86270720	C(TC)20
chr3	86442131	86442172	C(TC)20
chr3	87437685	87437726	C(TC)20
chr3	89110318	89110359	C(TC)20
chr3	89114851	89114892	C(TC)20
chr3	89533241	89533282	C(TC)20
chr3	90568196	90568237	C(TC)20
chr3	91023784	91023825	C(TC)20
chr3	93624259	93624300	C(TC)20
chr3	93829295	93829336	C(TC)20
chr3	95192469	95192510	C(TC)20
chr3	95933318	95933359	C(TC)20
chr3	96744933	96744974	C(TC)20
chr3	97789353	97789394	C(TC)20
chr3	99458627	99458668	C(TC)20
chr3	101362365	101362406	C(TC)20
chr3	108171822	108171863	C(TC)20
chr3	109331683	109331724	C(TC)20
chr3	109573146	109573187	C(TC)20
chr3	115766741	115766782	C(TC)20
chr3	116446700	116446741	C(TC)20
chr3	117658009	117658050	C(TC)20
chr3	118167551	118167592	C(TC)20
chr3	118617818	118617859	C(TC)20
chr3	119103126	119103167	C(TC)20
chr3	120346273	120346314	C(TC)20
chr3	122606344	122606385	C(TC)20
chr3	126954552	126954593	C(TC)20
chr3	131681681	131681722	C(TC)20
chr3	135032913	135032954	C(TC)20
chr3	135545722	135545763	C(TC)20
chr3	138824916	138824957	C(TC)20
chr3	143324238	143324279	C(TC)20
chr3	144528182	144528223	C(TC)20
chr3	149843399	149843440	C(TC)20
chr3	150463367	150463408	C(TC)20
chr3	153258247	153258288	C(TC)20
chr3	155201790	155201831	C(TC)20
chr3	156843537	156843578	C(TC)20
chr3	157928692	157928733	C(TC)20
chr4	4481992	4482033	C(TC)20
chr4	5720531	5720572	C(TC)20
chr4	6468509	6468550	C(TC)20
chr4	9956197	9956238	C(TC)20
chr4	11421548	11421589	C(TC)20
chr4	11903896	11903937	C(TC)20
chr4	12391644	12391685	C(TC)20
chr4	18916684	18916725	C(TC)20
chr4	20051594	20051635	C(TC)20
chr4	20394296	20394337	C(TC)20
chr4	21253826	21253867	C(TC)20
chr4	21360453	21360494	C(TC)20
chr4	22310460	22310501	C(TC)20
chr4	25372532	25372573	C(TC)20
chr4	28485629	28485670	C(TC)20
chr4	40164805	40164846	C(TC)20
chr4	41433029	41433070	C(TC)20
chr4	41785719	41785760	C(TC)20
chr4	42124526	42124567	C(TC)20
chr4	42830963	42831004	C(TC)20
chr4	44298578	44298619	C(TC)20
chr4	44707372	44707413	C(TC)20
chr4	44769367	44769408	C(TC)20
chr4	45926948	45926989	C(TC)20
chr4	46314514	46314555	C(TC)20
chr4	48040700	48040741	C(TC)20
chr4	51052802	51052843	C(TC)20
chr4	51818017	51818058	C(TC)20
chr4	53499655	53499696	C(TC)20
chr4	54472456	54472497	C(TC)20
chr4	54604425	54604466	C(TC)20
chr4	55879820	55879861	C(TC)20
chr4	57322343	57322384	C(TC)20
chr4	59908660	59908701	C(TC)20
chr4	62493641	62493682	C(TC)20
chr4	64512778	64512819	C(TC)20
chr4	64904465	64904506	C(TC)20
chr4	65126367	65126408	C(TC)20
chr4	66154446	66154487	C(TC)20
chr4	69439423	69439464	C(TC)20
chr4	69828241	69828282	C(TC)20
chr4	71289596	71289637	C(TC)20
chr4	77025318	77025359	C(TC)20
chr4	78635404	78635445	C(TC)20
chr4	82682558	82682599	C(TC)20
chr4	89070433	89070474	C(TC)20
chr4	93370076	93370117	C(TC)20
chr4	94684948	94684989	C(TC)20
chr4	96069759	96069800	C(TC)20
chr4	99419167	99419208	C(TC)20
chr4	102459344	102459385	C(TC)20
chr4	105246790	105246831	C(TC)20
chr4	107741868	107741909	C(TC)20
chr4	109263798	109263839	C(TC)20
chr4	113171077	113171118	C(TC)20
chr4	113386767	113386808	C(TC)20
chr4	113411374	113411415	C(TC)20
chr4	113411450	113411491	C(TC)20
chr4	116414582	116414623	C(TC)20
chr4	118553749	118553790	C(TC)20
chr4	118993056	118993097	C(TC)20
chr4	120870904	120870945	C(TC)20
chr4	120954374	120954415	C(TC)20
chr4	121719504	121719545	C(TC)20
chr4	123011560	123011601	C(TC)20
chr4	125997724	125997765	C(TC)20
chr4	126470476	126470517	C(TC)20
chr4	130191620	130191661	C(TC)20
chr4	130666112	130666153	C(TC)20
chr4	133477684	133477725	C(TC)20
chr4	133558102	133558143	C(TC)20
chr4	135890313	135890354	C(TC)20
chr4	137970293	137970334	C(TC)20
chr4	138935094	138935135	C(TC)20
chr4	140372534	140372575	C(TC)20
chr4	141198449	141198490	C(TC)20
chr4	141554131	141554172	C(TC)20
chr4	141737107	141737148	C(TC)20
chr4	142520715	142520756	C(TC)20
chr4	142604841	142604882	C(TC)20
chr4	142631614	142631655	C(TC)20
chr4	142752362	142752403	C(TC)20
chr4	147847188	147847229	C(TC)20
chr4	153891967	153892008	C(TC)20
chr4_GL456350_random	35287	35328	C(TC)20
chr4_JH584293_random	95044	95085	C(TC)20
chr4_JH584294_random	178766	178807	C(TC)20
chr5	5415139	5415180	C(TC)20
chr5	9699498	9699539	C(TC)20
chr5	11120377	11120418	C(TC)20
chr5	14670807	14670848	C(TC)20
chr5	16023571	16023612	C(TC)20
chr5	18059732	18059773	C(TC)20
chr5	18384927	18384968	C(TC)20
chr5	22225687	22225728	C(TC)20
chr5	22404052	22404093	C(TC)20
chr5	25029864	25029905	C(TC)20
chr5	25707707	25707748	C(TC)20
chr5	27856572	27856613	C(TC)20
chr5	27977921	27977962	C(TC)20
chr5	28890143	28890184	C(TC)20
chr5	30623248	30623289	C(TC)20
chr5	33390426	33390467	C(TC)20
chr5	34050310	34050351	C(TC)20
chr5	37335519	37335560	C(TC)20
chr5	42231256	42231297	C(TC)20
chr5	42420579	42420620	C(TC)20
chr5	42603949	42603990	C(TC)20
chr5	43527062	43527103	C(TC)20
chr5	45549712	45549753	C(TC)20
chr5	46122502	46122543	C(TC)20
chr5	50546418	50546459	C(TC)20
chr5	51144884	51144925	C(TC)20
chr5	51436667	51436708	C(TC)20
chr5	52428223	52428264	C(TC)20
chr5	52530997	52531038	C(TC)20
chr5	53632770	53632811	C(TC)20
chr5	53745130	53745171	C(TC)20
chr5	57015712	57015753	C(TC)20
chr5	65733730	65733771	C(TC)20
chr5	67773485	67773526	C(TC)20
chr5	70557259	70557300	C(TC)20
chr5	72199357	72199398	C(TC)20
chr5	75283339	75283380	C(TC)20
chr5	75730511	75730552	C(TC)20
chr5	79238433	79238474	C(TC)20
chr5	84895670	84895711	C(TC)20
chr5	86774121	86774162	C(TC)20
chr5	88538003	88538044	C(TC)20
chr5	92242259	92242300	C(TC)20
chr5	93001664	93001705	C(TC)20
chr5	96574363	96574404	C(TC)20
chr5	97858246	97858287	C(TC)20
chr5	98792352	98792393	C(TC)20
chr5	104587734	104587775	C(TC)20
chr5	107054062	107054103	C(TC)20
chr5	111452356	111452397	C(TC)20
chr5	115023972	115024013	C(TC)20
chr5	115191466	115191507	C(TC)20
chr5	115427801	115427842	C(TC)20
chr5	115883904	115883945	C(TC)20
chr5	116401228	116401269	C(TC)20
chr5	116630638	116630679	C(TC)20
chr5	120215953	120215994	C(TC)20
chr5	120330170	120330211	C(TC)20
chr5	120724713	120724754	C(TC)20
chr5	123055973	123056014	C(TC)20
chr5	123323564	123323605	C(TC)20
chr5	123389634	123389675	C(TC)20
chr5	124027497	124027538	C(TC)20
chr5	125338748	125338789	C(TC)20
chr5	125394548	125394589	C(TC)20
chr5	125568816	125568857	C(TC)20
chr5	126878410	126878451	C(TC)20
chr5	127075999	127076040	C(TC)20
chr5	128168429	128168470	C(TC)20
chr5	129092013	129092054	C(TC)20
chr5	130509695	130509736	C(TC)20
chr5	130973914	130973955	C(TC)20
chr5	131049421	131049462	C(TC)20
chr5	131189934	131189975	C(TC)20
chr5	131270362	131270403	C(TC)20
chr5	134085797	134085838	C(TC)20
chr5	135350658	135350699	C(TC)20
chr5	135640937	135640978	C(TC)20
chr5	135943946	135943987	C(TC)20
chr5	137410954	137410995	C(TC)20
chr5	137773125	137773166	C(TC)20
chr5	141049802	141049843	C(TC)20
chr5	141470646	141470687	C(TC)20
chr5	141552964	141553005	C(TC)20
chr5	144031631	144031672	C(TC)20
chr5	145222386	145222427	C(TC)20
chr5	147612773	147612814	C(TC)20
chr6	3745123	3745164	C(TC)20
chr6	4174070	4174111	C(TC)20
chr6	4967654	4967695	C(TC)20
chr6	5314449	5314490	C(TC)20
chr6	12897049	12897090	C(TC)20
chr6	14544347	14544388	C(TC)20
chr6	14892633	14892674	C(TC)20
chr6	14943194	14943235	C(TC)20
chr6	16032535	16032576	C(TC)20
chr6	16505467	16505508	C(TC)20
chr6	16798205	16798246	C(TC)20
chr6	19572883	19572924	C(TC)20
chr6	20033421	20033462	C(TC)20
chr6	25930252	25930293	C(TC)20
chr6	26394467	26394508	C(TC)20
chr6	28714099	28714140	C(TC)20
chr6	29625994	29626035	C(TC)20
chr6	31980040	31980081	C(TC)20
chr6	36004293	36004334	C(TC)20
chr6	37295779	37295820	C(TC)20
chr6	38882484	38882525	C(TC)20
chr6	40967604	40967645	C(TC)20
chr6	41100962	41101003	C(TC)20
chr6	41106927	41106968	C(TC)20
chr6	43501015	43501056	C(TC)20
chr6	43723357	43723398	C(TC)20
chr6	43838138	43838179	C(TC)20
chr6	44360305	44360346	C(TC)20
chr6	44842376	44842417	C(TC)20
chr6	44905834	44905875	C(TC)20
chr6	45519766	45519807	C(TC)20
chr6	45990560	45990601	C(TC)20
chr6	48051118	48051159	C(TC)20
chr6	48710369	48710410	C(TC)20
chr6	49275261	49275302	C(TC)20
chr6	49725154	49725195	C(TC)20
chr6	54106586	54106627	C(TC)20
chr6	55636855	55636896	C(TC)20
chr6	59577206	59577247	C(TC)20
chr6	60254947	60254988	C(TC)20
chr6	62884942	62884983	C(TC)20
chr6	64918827	64918868	C(TC)20
chr6	65424297	65424338	C(TC)20
chr6	65576747	65576788	C(TC)20
chr6	65998144	65998185	C(TC)20
chr6	69639321	69639362	C(TC)20
chr6	71083078	71083119	C(TC)20
chr6	72970672	72970713	C(TC)20
chr6	73430487	73430528	C(TC)20
chr6	73555449	73555490	C(TC)20
chr6	74319776	74319817	C(TC)20
chr6	76326802	76326843	C(TC)20
chr6	77062621	77062662	C(TC)20
chr6	77678074	77678115	C(TC)20
chr6	79089725	79089766	C(TC)20
chr6	79793536	79793577	C(TC)20
chr6	80722756	80722797	C(TC)20
chr6	83134698	83134739	C(TC)20
chr6	83749645	83749686	C(TC)20
chr6	83883632	83883673	C(TC)20
chr6	84425670	84425711	C(TC)20
chr6	85545590	85545631	C(TC)20
chr6	86234447	86234488	C(TC)20
chr6	86834071	86834112	C(TC)20
chr6	89255749	89255790	C(TC)20
chr6	90566285	90566326	C(TC)20
chr6	90635464	90635505	C(TC)20
chr6	90921226	90921267	C(TC)20
chr6	91955366	91955407	C(TC)20
chr6	93568299	93568340	C(TC)20
chr6	94509040	94509081	C(TC)20
chr6	96383443	96383484	C(TC)20
chr6	97559269	97559310	C(TC)20
chr6	97734220	97734261	C(TC)20
chr6	98448695	98448736	C(TC)20
chr6	98601142	98601183	C(TC)20
chr6	99324739	99324780	C(TC)20
chr6	100207775	100207816	C(TC)20
chr6	100933987	100934028	C(TC)20
chr6	101125117	101125158	C(TC)20
chr6	101302996	101303037	C(TC)20
chr6	102195862	102195903	C(TC)20
chr6	102284932	102284973	C(TC)20
chr6	104976323	104976364	C(TC)20
chr6	106839955	106839996	C(TC)20
chr6	106926581	106926622	C(TC)20
chr6	107700432	107700473	C(TC)20
chr6	108162553	108162594	C(TC)20
chr6	110170220	110170261	C(TC)20
chr6	113402821	113402862	C(TC)20
chr6	114729887	114729928	C(TC)20
chr6	114916978	114917019	C(TC)20
chr6	115381452	115381493	C(TC)20
chr6	115628692	115628733	C(TC)20
chr6	123109581	123109622	C(TC)20
chr6	125092918	125092959	C(TC)20
chr6	126454760	126454801	C(TC)20
chr6	126587852	126587893	C(TC)20
chr6	127303965	127304006	C(TC)20
chr6	131447437	131447478	C(TC)20
chr6	132717792	132717833	C(TC)20
chr6	135197347	135197388	C(TC)20
chr6	135985884	135985925	C(TC)20
chr6	141136618	141136659	C(TC)20
chr6	144038971	144039012	C(TC)20
chr6	144710666	144710707	C(TC)20
chr6	145067335	145067376	C(TC)20
chr6	145837712	145837753	C(TC)20
chr6	148432141	148432182	C(TC)20
chr7	3469266	3469307	C(TC)20
chr7	4201446	4201487	C(TC)20
chr7	6393088	6393129	C(TC)20
chr7	10263180	10263221	C(TC)20
chr7	13301131	13301172	C(TC)20
chr7	13377759	13377800	C(TC)20
chr7	16154154	16154195	C(TC)20
chr7	17163837	17163878	C(TC)20
chr7	17176696	17176737	C(TC)20
chr7	18184723	18184764	C(TC)20
chr7	20281199	20281240	C(TC)20
chr7	24453252	24453293	C(TC)20
chr7	25031537	25031578	C(TC)20
chr7	25135069	25135110	C(TC)20
chr7	25877951	25877992	C(TC)20
chr7	27127078	27127119	C(TC)20
chr7	27769550	27769591	C(TC)20
chr7	32083330	32083371	C(TC)20
chr7	34088317	34088358	C(TC)20
chr7	35216744	35216785	C(TC)20
chr7	36108756	36108797	C(TC)20
chr7	36556489	36556530	C(TC)20
chr7	37488826	37488867	C(TC)20
chr7	37610702	37610743	C(TC)20
chr7	39609458	39609499	C(TC)20
chr7	39798204	39798245	C(TC)20
chr7	41060922	41060963	C(TC)20
chr7	41329114	41329155	C(TC)20
chr7	41605533	41605574	C(TC)20
chr7	47946216	47946257	C(TC)20
chr7	51363056	51363097	C(TC)20
chr7	52209974	52210015	C(TC)20
chr7	56012474	56012515	C(TC)20
chr7	56849879	56849920	C(TC)20
chr7	57971555	57971596	C(TC)20
chr7	61662018	61662059	C(TC)20
chr7	64008731	64008772	C(TC)20
chr7	64206067	64206108	C(TC)20
chr7	64646758	64646799	C(TC)20
chr7	65455555	65455596	C(TC)20
chr7	67214245	67214286	C(TC)20
chr7	67270277	67270318	C(TC)20
chr7	68978512	68978553	C(TC)20
chr7	70486623	70486664	C(TC)20
chr7	70677827	70677868	C(TC)20
chr7	70826811	70826852	C(TC)20
chr7	71342882	71342923	C(TC)20
chr7	74495080	74495121	C(TC)20
chr7	75090431	75090472	C(TC)20
chr7	76439776	76439817	C(TC)20
chr7	77744573	77744614	C(TC)20
chr7	80437128	80437169	C(TC)20
chr7	81549773	81549814	C(TC)20
chr7	82903995	82904036	C(TC)20
chr7	89086013	89086054	C(TC)20
chr7	90745916	90745957	C(TC)20
chr7	92080483	92080524	C(TC)20
chr7	92201247	92201288	C(TC)20
chr7	95041852	95041893	C(TC)20
chr7	96988401	96988442	C(TC)20
chr7	104810947	104810988	C(TC)20
chr7	105588190	105588231	C(TC)20
chr7	107580874	107580915	C(TC)20
chr7	109226966	109227007	C(TC)20
chr7	109732317	109732358	C(TC)20
chr7	113466681	113466722	C(TC)20
chr7	114457477	114457518	C(TC)20
chr7	115321071	115321112	C(TC)20
chr7	116627205	116627246	C(TC)20
chr7	116861857	116861898	C(TC)20
chr7	116898836	116898877	C(TC)20
chr7	117488046	117488087	C(TC)20
chr7	118303101	118303142	C(TC)20
chr7	118595961	118596002	C(TC)20
chr7	118930964	118931005	C(TC)20
chr7	119739467	119739508	C(TC)20
chr7	120253230	120253271	C(TC)20
chr7	120398833	120398874	C(TC)20
chr7	122237053	122237094	C(TC)20
chr7	127571797	127571838	C(TC)20
chr7	127818094	127818135	C(TC)20
chr7	128370357	128370398	C(TC)20
chr7	128802255	128802296	C(TC)20
chr7	130107717	130107758	C(TC)20
chr7	131220690	131220731	C(TC)20
chr7	136391970	136392011	C(TC)20
chr7	137842545	137842586	C(TC)20
chr7	139099482	139099523	C(TC)20
chr7	140143525	140143566	C(TC)20
chr7	143158660	143158701	C(TC)20
chr7	143903896	143903937	C(TC)20
chr7	143942946	143942987	C(TC)20
chr7	144033177	144033218	C(TC)20
chr8	3892827	3892868	C(TC)20
chr8	7395966	7396007	C(TC)20
chr8	8554348	8554389	C(TC)20
chr8	8787409	8787450	C(TC)20
chr8	9191608	9191649	C(TC)20
chr8	11889993	11890034	C(TC)20
chr8	12165339	12165380	C(TC)20
chr8	16240953	16240994	C(TC)20
chr8	16748711	16748752	C(TC)20
chr8	16895509	16895550	C(TC)20
chr8	17081082	17081123	C(TC)20
chr8	21948262	21948303	C(TC)20
chr8	23890093	23890134	C(TC)20
chr8	25660833	25660874	C(TC)20
chr8	29033686	29033727	C(TC)20
chr8	30177924	30177965	C(TC)20
chr8	30231086	30231127	C(TC)20
chr8	32055876	32055917	C(TC)20
chr8	32619880	32619921	C(TC)20
chr8	36691849	36691890	C(TC)20
chr8	41244706	41244747	C(TC)20
chr8	45011150	45011191	C(TC)20
chr8	48273543	48273584	C(TC)20
chr8	48383771	48383812	C(TC)20
chr8	48881521	48881562	C(TC)20
chr8	53930376	53930417	C(TC)20
chr8	54989822	54989863	C(TC)20
chr8	55658826	55658867	C(TC)20
chr8	57518854	57518895	C(TC)20
chr8	64435847	64435888	C(TC)20
chr8	64458259	64458300	C(TC)20
chr8	65445556	65445597	C(TC)20
chr8	73522506	73522547	C(TC)20
chr8	77079173	77079214	C(TC)20
chr8	78114646	78114687	C(TC)20
chr8	78444316	78444357	C(TC)20
chr8	79496311	79496352	C(TC)20
chr8	79554140	79554181	C(TC)20
chr8	79719941	79719982	C(TC)20
chr8	79747848	79747889	C(TC)20
chr8	79946993	79947034	C(TC)20
chr8	80183749	80183790	C(TC)20
chr8	86524438	86524479	C(TC)20
chr8	86624786	86624827	C(TC)20
chr8	87901027	87901068	C(TC)20
chr8	88613234	88613275	C(TC)20
chr8	89580825	89580866	C(TC)20
chr8	94927409	94927450	C(TC)20
chr8	95539053	95539094	C(TC)20
chr8	102031788	102031829	C(TC)20
chr8	103224345	103224386	C(TC)20
chr8	103608051	103608092	C(TC)20
chr8	104754059	104754100	C(TC)20
chr8	105073237	105073278	C(TC)20
chr8	105642585	105642626	C(TC)20
chr8	106770021	106770062	C(TC)20
chr8	107848709	107848750	C(TC)20
chr8	109467456	109467497	C(TC)20
chr8	111369042	111369083	C(TC)20
chr8	112766862	112766903	C(TC)20
chr8	113675702	113675743	C(TC)20
chr8	113737085	113737126	C(TC)20
chr8	113972348	113972389	C(TC)20
chr8	115234521	115234562	C(TC)20
chr8	116227308	116227349	C(TC)20
chr8	116238348	116238389	C(TC)20
chr8	116819665	116819706	C(TC)20
chr8	117052503	117052544	C(TC)20
chr8	119486164	119486205	C(TC)20
chr8	120152350	120152391	C(TC)20
chr8	120278704	120278745	C(TC)20
chr8	121557101	121557142	C(TC)20
chr8	121671102	121671143	C(TC)20
chr8	128064965	128065006	C(TC)20
chr8	128266023	128266064	C(TC)20
chr8	128474399	128474440	C(TC)20
chr9	8087905	8087946	C(TC)20
chr9	12119219	12119260	C(TC)20
chr9	17043742	17043783	C(TC)20
chr9	24371996	24372037	C(TC)20
chr9	25580813	25580854	C(TC)20
chr9	27857170	27857211	C(TC)20
chr9	28588261	28588302	C(TC)20
chr9	28939259	28939300	C(TC)20
chr9	29098579	29098620	C(TC)20
chr9	31260033	31260074	C(TC)20
chr9	32395164	32395205	C(TC)20
chr9	32639451	32639492	C(TC)20
chr9	32935274	32935315	C(TC)20
chr9	33039333	33039374	C(TC)20
chr9	37693113	37693154	C(TC)20
chr9	37875367	37875408	C(TC)20
chr9	39765521	39765562	C(TC)20
chr9	42974277	42974318	C(TC)20
chr9	43956931	43956972	C(TC)20
chr9	44736399	44736440	C(TC)20
chr9	46317547	46317588	C(TC)20
chr9	47407582	47407623	C(TC)20
chr9	47518935	47518976	C(TC)20
chr9	48595866	48595907	C(TC)20
chr9	51371316	51371357	C(TC)20
chr9	56249901	56249942	C(TC)20
chr9	58379500	58379541	C(TC)20
chr9	58518438	58518479	C(TC)20
chr9	59084349	59084390	C(TC)20
chr9	59252247	59252288	C(TC)20
chr9	60885705	60885746	C(TC)20
chr9	61257833	61257874	C(TC)20
chr9	61512954	61512995	C(TC)20
chr9	61564413	61564454	C(TC)20
chr9	62051333	62051374	C(TC)20
chr9	62634143	62634184	C(TC)20
chr9	66294525	66294566	C(TC)20
chr9	67438849	67438890	C(TC)20
chr9	68754386	68754427	C(TC)20
chr9	71324452	71324493	C(TC)20
chr9	71377656	71377697	C(TC)20
chr9	71467280	71467321	C(TC)20
chr9	74458689	74458730	C(TC)20
chr9	79102440	79102481	C(TC)20
chr9	81930279	81930320	C(TC)20
chr9	82378780	82378821	C(TC)20
chr9	84102365	84102406	C(TC)20
chr9	90153610	90153651	C(TC)20
chr9	91661030	91661071	C(TC)20
chr9	92903336	92903377	C(TC)20
chr9	93099011	93099052	C(TC)20
chr9	93572920	93572961	C(TC)20
chr9	99168892	99168933	C(TC)20
chr9	104357666	104357707	C(TC)20
chr9	108000917	108000958	C(TC)20
chr9	110826607	110826648	C(TC)20
chr9	111622158	111622199	C(TC)20
chr9	112343233	112343274	C(TC)20
chr9	113521059	113521100	C(TC)20
chr9	116662199	116662240	C(TC)20
chr9	117130626	117130667	C(TC)20
chr9	117622569	117622610	C(TC)20
chr9	119051175	119051216	C(TC)20
chr9	119503490	119503531	C(TC)20
chr9	119679053	119679094	C(TC)20
chr9	120614822	120614863	C(TC)20
chr9	122702913	122702954	C(TC)20
chr9	123456116	123456157	C(TC)20
chr1	3574595	3574648	C(TC)26
chr1	4056451	4056504	C(TC)26
chr1	8865199	8865252	C(TC)26
chr1	9838256	9838309	C(TC)26
chr1	10490494	10490547	C(TC)26
chr1	12642603	12642656	C(TC)26
chr1	12704981	12705034	C(TC)26
chr1	15875431	15875484	C(TC)26
chr1	19212489	19212542	C(TC)26
chr1	23652959	23653012	C(TC)26
chr1	29804638	29804691	C(TC)26
chr1	31514869	31514922	C(TC)26
chr1	33353852	33353905	C(TC)26
chr1	35078311	35078364	C(TC)26
chr1	42692630	42692683	C(TC)26
chr1	49019735	49019788	C(TC)26
chr1	51284852	51284905	C(TC)26
chr1	51300028	51300081	C(TC)26
chr1	58344100	58344153	C(TC)26
chr1	58759192	58759245	C(TC)26
chr1	62267022	62267075	C(TC)26
chr1	62472791	62472844	C(TC)26
chr1	62802164	62802217	C(TC)26
chr1	62882645	62882698	C(TC)26
chr1	63394118	63394171	C(TC)26
chr1	64824720	64824773	C(TC)26
chr1	67522501	67522554	C(TC)26
chr1	70639904	70639957	C(TC)26
chr1	71164850	71164903	C(TC)26
chr1	72681465	72681518	C(TC)26
chr1	72875577	72875630	C(TC)26
chr1	74810844	74810897	C(TC)26
chr1	78808330	78808383	C(TC)26
chr1	80155742	80155795	C(TC)26
chr1	82049231	82049284	C(TC)26
chr1	86801005	86801058	C(TC)26
chr1	89207802	89207855	C(TC)26
chr1	89426897	89426950	C(TC)26
chr1	91854613	91854666	C(TC)26
chr1	95921998	95922051	C(TC)26
chr1	96367091	96367144	C(TC)26
chr1	99610051	99610104	C(TC)26
chr1	99957413	99957466	C(TC)26
chr1	102117802	102117855	C(TC)26
chr1	103462617	103462670	C(TC)26
chr1	103570208	103570261	C(TC)26
chr1	104554104	104554157	C(TC)26
chr1	104790048	104790101	C(TC)26
chr1	105071000	105071053	C(TC)26
chr1	107916103	107916156	C(TC)26
chr1	109075365	109075418	C(TC)26
chr1	109167151	109167204	C(TC)26
chr1	111039836	111039889	C(TC)26
chr1	113227115	113227168	C(TC)26
chr1	114159261	114159314	C(TC)26
chr1	116116544	116116597	C(TC)26
chr1	116964383	116964436	C(TC)26
chr1	122025057	122025110	C(TC)26
chr1	122316133	122316186	C(TC)26
chr1	122706176	122706229	C(TC)26
chr1	123340129	123340182	C(TC)26
chr1	123467683	123467736	C(TC)26
chr1	124135913	124135966	C(TC)26
chr1	126673906	126673959	C(TC)26
chr1	127660864	127660917	C(TC)26
chr1	128015016	128015069	C(TC)26
chr1	131349026	131349079	C(TC)26
chr1	132611739	132611792	C(TC)26
chr1	135003712	135003765	C(TC)26
chr1	136667830	136667883	C(TC)26
chr1	138876714	138876767	C(TC)26
chr1	140231622	140231675	C(TC)26
chr1	143180521	143180574	C(TC)26
chr1	145993826	145993879	C(TC)26
chr1	146388881	146388934	C(TC)26
chr1	157559743	157559796	C(TC)26
chr1	158604098	158604151	C(TC)26
chr1	162971138	162971191	C(TC)26
chr1	167777298	167777351	C(TC)26
chr1	168417528	168417581	C(TC)26
chr1	170453931	170453984	C(TC)26
chr1	171848687	171848740	C(TC)26
chr1	172551421	172551474	C(TC)26
chr1	173859664	173859717	C(TC)26
chr1	174816229	174816282	C(TC)26
chr1	179423081	179423134	C(TC)26
chr1	181585382	181585435	C(TC)26
chr1	184021727	184021780	C(TC)26
chr1	186183924	186183977	C(TC)26
chr1	187148215	187148268	C(TC)26
chr1	190320697	190320750	C(TC)26
chr1	192188972	192189025	C(TC)26
chr10	3370518	3370571	C(TC)26
chr10	4663222	4663275	C(TC)26
chr10	5077505	5077558	C(TC)26
chr10	5466217	5466270	C(TC)26
chr10	5941531	5941584	C(TC)26
chr10	6704023	6704076	C(TC)26
chr10	9006280	9006333	C(TC)26
chr10	11971645	11971698	C(TC)26
chr10	13207249	13207302	C(TC)26
chr10	15786864	15786917	C(TC)26
chr10	17822698	17822751	C(TC)26
chr10	18303341	18303394	C(TC)26
chr10	25489803	25489856	C(TC)26
chr10	26398995	26399048	C(TC)26
chr10	30099366	30099419	C(TC)26
chr10	31070571	31070624	C(TC)26
chr10	32118557	32118610	C(TC)26
chr10	35766373	35766426	C(TC)26
chr10	39587588	39587641	C(TC)26
chr10	43815845	43815898	C(TC)26
chr10	46805926	46805979	C(TC)26
chr10	46929417	46929470	C(TC)26
chr10	51662051	51662104	C(TC)26
chr10	54249170	54249223	C(TC)26
chr10	56541376	56541429	C(TC)26
chr10	60859747	60859800	C(TC)26
chr10	65012269	65012322	C(TC)26
chr10	68758947	68759000	C(TC)26
chr10	69223008	69223061	C(TC)26
chr10	69256190	69256243	C(TC)26
chr10	69844130	69844183	C(TC)26
chr10	70388235	70388288	C(TC)26
chr10	72851968	72852021	C(TC)26
chr10	73485555	73485608	C(TC)26
chr10	74454287	74454340	C(TC)26
chr10	75055399	75055452	C(TC)26
chr10	75974423	75974476	C(TC)26
chr10	84263167	84263220	C(TC)26
chr10	85816822	85816875	C(TC)26
chr10	86150068	86150121	C(TC)26
chr10	92249101	92249154	C(TC)26
chr10	94594661	94594714	C(TC)26
chr10	95975957	95976010	C(TC)26
chr10	97159260	97159313	C(TC)26
chr10	99287695	99287748	C(TC)26
chr10	103954651	103954704	C(TC)26
chr10	105704748	105704801	C(TC)26
chr10	108157423	108157476	C(TC)26
chr10	113462313	113462366	C(TC)26
chr10	113815880	113815933	C(TC)26
chr10	122227279	122227332	C(TC)26
chr10	123259680	123259733	C(TC)26
chr10	124566387	124566440	C(TC)26
chr10	125194345	125194398	C(TC)26
chr10	128405308	128405361	C(TC)26
chr10	130185314	130185367	C(TC)26
chr11	3551971	3552024	C(TC)26
chr11	5120824	5120877	C(TC)26
chr11	6023215	6023268	C(TC)26
chr11	6839542	6839595	C(TC)26
chr11	7523155	7523208	C(TC)26
chr11	9690450	9690503	C(TC)26
chr11	10356651	10356704	C(TC)26
chr11	10562263	10562316	C(TC)26
chr11	13872262	13872315	C(TC)26
chr11	16346678	16346731	C(TC)26
chr11	17616118	17616171	C(TC)26
chr11	18579527	18579580	C(TC)26
chr11	19051471	19051524	C(TC)26
chr11	24281144	24281197	C(TC)26
chr11	24698396	24698449	C(TC)26
chr11	24812354	24812407	C(TC)26
chr11	24928110	24928163	C(TC)26
chr11	26055848	26055901	C(TC)26
chr11	27525768	27525821	C(TC)26
chr11	29998828	29998881	C(TC)26
chr11	33146466	33146519	C(TC)26
chr11	33751996	33752049	C(TC)26
chr11	34153735	34153788	C(TC)26
chr11	35499799	35499852	C(TC)26
chr11	36143683	36143736	C(TC)26
chr11	36240506	36240559	C(TC)26
chr11	36770662	36770715	C(TC)26
chr11	36791721	36791774	C(TC)26
chr11	38205841	38205894	C(TC)26
chr11	38498651	38498704	C(TC)26
chr11	42161454	42161507	C(TC)26
chr11	42305163	42305216	C(TC)26
chr11	43482137	43482190	C(TC)26
chr11	43607866	43607919	C(TC)26
chr11	44172947	44173000	C(TC)26
chr11	48790153	48790206	C(TC)26
chr11	51096283	51096336	C(TC)26
chr11	55177050	55177103	C(TC)26
chr11	55778792	55778845	C(TC)26
chr11	57079070	57079123	C(TC)26
chr11	57143218	57143271	C(TC)26
chr11	57473278	57473331	C(TC)26
chr11	66783659	66783712	C(TC)26
chr11	71528346	71528399	C(TC)26
chr11	72006567	72006620	C(TC)26
chr11	77961324	77961377	C(TC)26
chr11	81949856	81949909	C(TC)26
chr11	82418637	82418690	C(TC)26
chr11	87957491	87957544	C(TC)26
chr11	89292903	89292956	C(TC)26
chr11	89565843	89565896	C(TC)26
chr11	92068915	92068968	C(TC)26
chr11	92914206	92914259	C(TC)26
chr11	95217961	95218014	C(TC)26
chr11	97096738	97096791	C(TC)26
chr11	97912517	97912570	C(TC)26
chr11	100514542	100514595	C(TC)26
chr11	104838015	104838068	C(TC)26
chr11	107159771	107159824	C(TC)26
chr11	112226355	112226408	C(TC)26
chr11	112298108	112298161	C(TC)26
chr12	3767777	3767830	C(TC)26
chr12	5721336	5721389	C(TC)26
chr12	6986378	6986431	C(TC)26
chr12	8554742	8554795	C(TC)26
chr12	9998236	9998289	C(TC)26
chr12	10451088	10451141	C(TC)26
chr12	10507899	10507952	C(TC)26
chr12	10884568	10884621	C(TC)26
chr12	11535169	11535222	C(TC)26
chr12	11613300	11613353	C(TC)26
chr12	12228826	12228879	C(TC)26
chr12	12289481	12289534	C(TC)26
chr12	13947502	13947555	C(TC)26
chr12	15077465	15077518	C(TC)26
chr12	15842711	15842764	C(TC)26
chr12	17683218	17683271	C(TC)26
chr12	19571490	19571543	C(TC)26
chr12	22091227	22091280	C(TC)26
chr12	22115705	22115758	C(TC)26
chr12	22323293	22323346	C(TC)26
chr12	25399607	25399660	C(TC)26
chr12	25525722	25525775	C(TC)26
chr12	25608438	25608491	C(TC)26
chr12	28121271	28121324	C(TC)26
chr12	28968453	28968506	C(TC)26
chr12	30066620	30066673	C(TC)26
chr12	31729159	31729212	C(TC)26
chr12	36776879	36776932	C(TC)26
chr12	37003492	37003545	C(TC)26
chr12	37110537	37110590	C(TC)26
chr12	39212095	39212148	C(TC)26
chr12	44084127	44084180	C(TC)26
chr12	44367981	44368034	C(TC)26
chr12	47153583	47153636	C(TC)26
chr12	48900013	48900066	C(TC)26
chr12	49284236	49284289	C(TC)26
chr12	49469308	49469361	C(TC)26
chr12	50178220	50178273	C(TC)26
chr12	50813549	50813602	C(TC)26
chr12	53325169	53325222	C(TC)26
chr12	53368877	53368930	C(TC)26
chr12	54437085	54437138	C(TC)26
chr12	57137745	57137798	C(TC)26
chr12	58909216	58909269	C(TC)26
chr12	60945912	60945965	C(TC)26
chr12	61161118	61161171	C(TC)26
chr12	62220954	62221007	C(TC)26
chr12	65642744	65642797	C(TC)26
chr12	66883897	66883950	C(TC)26
chr12	67761250	67761303	C(TC)26
chr12	68061712	68061765	C(TC)26
chr12	68232960	68233013	C(TC)26
chr12	70239452	70239505	C(TC)26
chr12	71745996	71746049	C(TC)26
chr12	73033692	73033745	C(TC)26
chr12	74156994	74157047	C(TC)26
chr12	74999633	74999686	C(TC)26
chr12	77679664	77679717	C(TC)26
chr12	79101776	79101829	C(TC)26
chr12	80002319	80002372	C(TC)26
chr12	84905706	84905759	C(TC)26
chr12	85658231	85658284	C(TC)26
chr12	87022936	87022989	C(TC)26
chr12	90954788	90954841	C(TC)26
chr12	91025648	91025701	C(TC)26
chr12	92701990	92702043	C(TC)26
chr12	93755533	93755586	C(TC)26
chr12	95374776	95374829	C(TC)26
chr12	95983000	95983053	C(TC)26
chr12	96313354	96313407	C(TC)26
chr12	98337983	98338036	C(TC)26
chr12	98378841	98378894	C(TC)26
chr12	98922298	98922351	C(TC)26
chr12	101330716	101330769	C(TC)26
chr12	101798071	101798124	C(TC)26
chr12	103305460	103305513	C(TC)26
chr12	103452820	103452873	C(TC)26
chr12	103783534	103783587	C(TC)26
chr12	106220600	106220653	C(TC)26
chr12	107106369	107106422	C(TC)26
chr12	107948979	107949032	C(TC)26
chr12	113857236	113857289	C(TC)26
chr12	114857198	114857251	C(TC)26
chr12	115601527	115601580	C(TC)26
chr12	116076236	116076289	C(TC)26
chr12	116998855	116998908	C(TC)26
chr13	3481772	3481825	C(TC)26
chr13	5165456	5165509	C(TC)26
chr13	8864573	8864626	C(TC)26
chr13	9198158	9198211	C(TC)26
chr13	9607327	9607380	C(TC)26
chr13	9758540	9758593	C(TC)26
chr13	13549316	13549369	C(TC)26
chr13	14462399	14462452	C(TC)26
chr13	19912940	19912993	C(TC)26
chr13	21457501	21457554	C(TC)26
chr13	25495085	25495138	C(TC)26
chr13	29645384	29645437	C(TC)26
chr13	31126161	31126214	C(TC)26
chr13	37166638	37166691	C(TC)26
chr13	37198494	37198547	C(TC)26
chr13	39139801	39139854	C(TC)26
chr13	41135337	41135390	C(TC)26
chr13	41292290	41292343	C(TC)26
chr13	43712681	43712734	C(TC)26
chr13	43769365	43769418	C(TC)26
chr13	45688448	45688501	C(TC)26
chr13	45700687	45700740	C(TC)26
chr13	46037255	46037308	C(TC)26
chr13	47426241	47426294	C(TC)26
chr13	48326428	48326481	C(TC)26
chr13	49258815	49258868	C(TC)26
chr13	51577543	51577596	C(TC)26
chr13	51928505	51928558	C(TC)26
chr13	52326525	52326578	C(TC)26
chr13	52497580	52497633	C(TC)26
chr13	52502147	52502200	C(TC)26
chr13	54236195	54236248	C(TC)26
chr13	55290764	55290817	C(TC)26
chr13	59277353	59277406	C(TC)26
chr13	60231840	60231893	C(TC)26
chr13	60599276	60599329	C(TC)26
chr13	61472501	61472554	C(TC)26
chr13	69059513	69059566	C(TC)26
chr13	71631295	71631348	C(TC)26
chr13	71877133	71877186	C(TC)26
chr13	71937840	71937893	C(TC)26
chr13	78698923	78698976	C(TC)26
chr13	80238043	80238096	C(TC)26
chr13	81550314	81550367	C(TC)26
chr13	85026705	85026758	C(TC)26
chr13	86249008	86249061	C(TC)26
chr13	88672719	88672772	C(TC)26
chr13	89664819	89664872	C(TC)26
chr13	90566353	90566406	C(TC)26
chr13	90820387	90820440	C(TC)26
chr13	92665790	92665843	C(TC)26
chr13	94431590	94431643	C(TC)26
chr13	95007838	95007891	C(TC)26
chr13	97646998	97647051	C(TC)26
chr13	98375393	98375446	C(TC)26
chr13	102307628	102307681	C(TC)26
chr13	102680606	102680659	C(TC)26
chr13	103712384	103712437	C(TC)26
chr13	108223535	108223588	C(TC)26
chr13	109403258	109403311	C(TC)26
chr13	111362976	111363029	C(TC)26
chr13	112351340	112351393	C(TC)26
chr13	117606701	117606754	C(TC)26
chr14	6904769	6904822	C(TC)26
chr14	7976633	7976686	C(TC)26
chr14	8412665	8412718	C(TC)26
chr14	8954101	8954154	C(TC)26
chr14	12348245	12348298	C(TC)26
chr14	12495154	12495207	C(TC)26
chr14	16136720	16136773	C(TC)26
chr14	18127244	18127297	C(TC)26
chr14	18427153	18427206	C(TC)26
chr14	25041531	25041584	C(TC)26
chr14	26233038	26233091	C(TC)26
chr14	30321604	30321657	C(TC)26
chr14	32639306	32639359	C(TC)26
chr14	32648407	32648460	C(TC)26
chr14	33196845	33196898	C(TC)26
chr14	34727154	34727207	C(TC)26
chr14	37048605	37048658	C(TC)26
chr14	37088733	37088786	C(TC)26
chr14	38944099	38944152	C(TC)26
chr14	46560005	46560058	C(TC)26
chr14	47089196	47089249	C(TC)26
chr14	49730963	49731016	C(TC)26
chr14	50813062	50813115	C(TC)26
chr14	53616549	53616602	C(TC)26
chr14	53634185	53634238	C(TC)26
chr14	57965814	57965867	C(TC)26
chr14	65173342	65173395	C(TC)26
chr14	65967224	65967277	C(TC)26
chr14	66000627	66000680	C(TC)26
chr14	68971489	68971542	C(TC)26
chr14	69189976	69190029	C(TC)26
chr14	70187514	70187567	C(TC)26
chr14	70616707	70616760	C(TC)26
chr14	73117404	73117457	C(TC)26
chr14	78659829	78659882	C(TC)26
chr14	80765632	80765685	C(TC)26
chr14	81113597	81113650	C(TC)26
chr14	85429771	85429824	C(TC)26
chr14	86444165	86444218	C(TC)26
chr14	88446211	88446264	C(TC)26
chr14	89652875	89652928	C(TC)26
chr14	93083848	93083901	C(TC)26
chr14	97548502	97548555	C(TC)26
chr14	97935187	97935240	C(TC)26
chr14	102180839	102180892	C(TC)26
chr14	102679917	102679970	C(TC)26
chr14	108451632	108451685	C(TC)26
chr14	111496830	111496883	C(TC)26
chr14	111818646	111818699	C(TC)26
chr14	112781035	112781088	C(TC)26
chr14	113615193	113615246	C(TC)26
chr14	115146946	115146999	C(TC)26
chr14	118104692	118104745	C(TC)26
chr14	118250620	118250673	C(TC)26
chr14	119545013	119545066	C(TC)26
chr15	4727981	4728034	C(TC)26
chr15	5012381	5012434	C(TC)26
chr15	5556717	5556770	C(TC)26
chr15	10103587	10103640	C(TC)26
chr15	10266043	10266096	C(TC)26
chr15	11159768	11159821	C(TC)26
chr15	12035753	12035806	C(TC)26
chr15	15231773	15231826	C(TC)26
chr15	16620466	16620519	C(TC)26
chr15	16812270	16812323	C(TC)26
chr15	19266776	19266829	C(TC)26
chr15	25338508	25338561	C(TC)26
chr15	27561031	27561084	C(TC)26
chr15	28022586	28022639	C(TC)26
chr15	29840787	29840840	C(TC)26
chr15	32511024	32511077	C(TC)26
chr15	37182412	37182465	C(TC)26
chr15	43732356	43732409	C(TC)26
chr15	44223981	44224034	C(TC)26
chr15	44274493	44274546	C(TC)26
chr15	44457253	44457306	C(TC)26
chr15	49054133	49054186	C(TC)26
chr15	50373918	50373971	C(TC)26
chr15	50379069	50379122	C(TC)26
chr15	52640292	52640345	C(TC)26
chr15	55250141	55250194	C(TC)26
chr15	57653471	57653524	C(TC)26
chr15	63191306	63191359	C(TC)26
chr15	64916095	64916148	C(TC)26
chr15	65731204	65731257	C(TC)26
chr15	65812754	65812807	C(TC)26
chr15	65914349	65914402	C(TC)26
chr15	66113115	66113168	C(TC)26
chr15	69679497	69679550	C(TC)26
chr15	70721411	70721464	C(TC)26
chr15	72649219	72649272	C(TC)26
chr15	73663102	73663155	C(TC)26
chr15	74525514	74525567	C(TC)26
chr15	75543839	75543892	C(TC)26
chr15	80411931	80411984	C(TC)26
chr15	81943006	81943059	C(TC)26
chr15	86476087	86476140	C(TC)26
chr15	91621741	91621794	C(TC)26
chr15	93097984	93098037	C(TC)26
chr15	97972503	97972556	C(TC)26
chr15	99415669	99415722	C(TC)26
chr15	100725136	100725189	C(TC)26
chr15	103023188	103023241	C(TC)26
chr16	3001676	3001729	C(TC)26
chr16	5665861	5665914	C(TC)26
chr16	5976973	5977026	C(TC)26
chr16	6020186	6020239	C(TC)26
chr16	6340899	6340952	C(TC)26
chr16	7941627	7941680	C(TC)26
chr16	7976688	7976741	C(TC)26
chr16	8062306	8062359	C(TC)26
chr16	11032205	11032258	C(TC)26
chr16	12759787	12759840	C(TC)26
chr16	14078561	14078614	C(TC)26
chr16	14434016	14434069	C(TC)26
chr16	17224861	17224914	C(TC)26
chr16	20976444	20976497	C(TC)26
chr16	24369554	24369607	C(TC)26
chr16	24585434	24585487	C(TC)26
chr16	25791712	25791765	C(TC)26
chr16	28475260	28475313	C(TC)26
chr16	35262670	35262723	C(TC)26
chr16	38276684	38276737	C(TC)26
chr16	40474948	40475001	C(TC)26
chr16	42438800	42438853	C(TC)26
chr16	43015308	43015361	C(TC)26
chr16	44548680	44548733	C(TC)26
chr16	44647793	44647846	C(TC)26
chr16	45000280	45000333	C(TC)26
chr16	45785110	45785163	C(TC)26
chr16	49522048	49522101	C(TC)26
chr16	49604978	49605031	C(TC)26
chr16	50189166	50189219	C(TC)26
chr16	50196849	50196902	C(TC)26
chr16	55590149	55590202	C(TC)26
chr16	57797197	57797250	C(TC)26
chr16	63962923	63962976	C(TC)26
chr16	68779199	68779252	C(TC)26
chr16	71001846	71001899	C(TC)26
chr16	71222346	71222399	C(TC)26
chr16	72941532	72941585	C(TC)26
chr16	74584561	74584614	C(TC)26
chr16	77236440	77236493	C(TC)26
chr16	77321705	77321758	C(TC)26
chr16	80456776	80456829	C(TC)26
chr16	83583214	83583267	C(TC)26
chr16	88127628	88127681	C(TC)26
chr16	88708601	88708654	C(TC)26
chr16	90550602	90550655	C(TC)26
chr16	91988615	91988668	C(TC)26
chr16	92365550	92365603	C(TC)26
chr16	92780792	92780845	C(TC)26
chr16	93278281	93278334	C(TC)26
chr17	3406445	3406498	C(TC)26
chr17	3954606	3954659	C(TC)26
chr17	4050990	4051043	C(TC)26
chr17	6497394	6497447	C(TC)26
chr17	7199372	7199425	C(TC)26
chr17	7682189	7682242	C(TC)26
chr17	7683821	7683874	C(TC)26
chr17	9254279	9254332	C(TC)26
chr17	12078335	12078388	C(TC)26
chr17	12616818	12616871	C(TC)26
chr17	19054318	19054371	C(TC)26
chr17	25897302	25897355	C(TC)26
chr17	26415802	26415855	C(TC)26
chr17	32966333	32966386	C(TC)26
chr17	36873160	36873213	C(TC)26
chr17	36928482	36928535	C(TC)26
chr17	46103332	46103385	C(TC)26
chr17	47132728	47132781	C(TC)26
chr17	49676019	49676072	C(TC)26
chr17	50560253	50560306	C(TC)26
chr17	56672328	56672381	C(TC)26
chr17	57384863	57384916	C(TC)26
chr17	57832064	57832117	C(TC)26
chr17	58370392	58370445	C(TC)26
chr17	61353652	61353705	C(TC)26
chr17	61555925	61555978	C(TC)26
[truncated: 1,340 more rows]

## Sheet: T05
#chr	start	end	C(TC)n.substitution.Cm
chr1	15267394	15267435	C(TC)20.substitution.C1
chr1	31178694	31178735	C(TC)20.substitution.C1
chr1	40919744	40919785	C(TC)20.substitution.C1
chr1	76745284	76745325	C(TC)20.substitution.C1
chr1	112602227	112602268	C(TC)20.substitution.C1
chr1	116692607	116692648	C(TC)20.substitution.C1
chr1	127025672	127025713	C(TC)20.substitution.C1
chr1	129261908	129261949	C(TC)20.substitution.C1
chr1	136976336	136976377	C(TC)20.substitution.C1
chr1	157620461	157620502	C(TC)20.substitution.C1
chr1	157866880	157866921	C(TC)20.substitution.C1
chr1	192348429	192348470	C(TC)20.substitution.C1
chr10	32378666	32378707	C(TC)20.substitution.C1
chr10	43072304	43072345	C(TC)20.substitution.C1
chr10	90075616	90075657	C(TC)20.substitution.C1
chr10	103623492	103623533	C(TC)20.substitution.C1
chr11	38598045	38598086	C(TC)20.substitution.C1
chr11	43121842	43121883	C(TC)20.substitution.C1
chr11	47275948	47275989	C(TC)20.substitution.C1
chr11	49765406	49765447	C(TC)20.substitution.C1
chr11	55853433	55853474	C(TC)20.substitution.C1
chr11	63285498	63285539	C(TC)20.substitution.C1
chr11	99300288	99300329	C(TC)20.substitution.C1
chr11	117984374	117984415	C(TC)20.substitution.C1
chr12	8376579	8376620	C(TC)20.substitution.C1
chr12	9812908	9812949	C(TC)20.substitution.C1
chr12	11909074	11909115	C(TC)20.substitution.C1
chr12	13292735	13292776	C(TC)20.substitution.C1
chr12	15889491	15889532	C(TC)20.substitution.C1
chr12	20474240	20474281	C(TC)20.substitution.C1
chr12	46714982	46715023	C(TC)20.substitution.C1
chr12	55580530	55580571	C(TC)20.substitution.C1
chr12	83097259	83097300	C(TC)20.substitution.C1
chr12	86275732	86275773	C(TC)20.substitution.C1
chr12	102218463	102218504	C(TC)20.substitution.C1
chr12	103908265	103908306	C(TC)20.substitution.C1
chr12	111782993	111783034	C(TC)20.substitution.C1
chr12	114170625	114170666	C(TC)20.substitution.C1
chr13	14011944	14011985	C(TC)20.substitution.C1
chr13	21274603	21274644	C(TC)20.substitution.C1
chr13	32094577	32094618	C(TC)20.substitution.C1
chr13	38469558	38469599	C(TC)20.substitution.C1
chr13	54174021	54174062	C(TC)20.substitution.C1
chr13	86573448	86573489	C(TC)20.substitution.C1
chr13	98625763	98625804	C(TC)20.substitution.C1
chr14	16527531	16527572	C(TC)20.substitution.C1
chr14	31328111	31328152	C(TC)20.substitution.C1
chr14	31809458	31809499	C(TC)20.substitution.C1
chr14	47356299	47356340	C(TC)20.substitution.C1
chr14	89828077	89828118	C(TC)20.substitution.C1
chr14	111078689	111078730	C(TC)20.substitution.C1
chr14	118543654	118543695	C(TC)20.substitution.C1
chr14	123516199	123516240	C(TC)20.substitution.C1
chr15	80793090	80793131	C(TC)20.substitution.C1
chr15	86620986	86621027	C(TC)20.substitution.C1
chr15	96908946	96908987	C(TC)20.substitution.C1
chr16	9130701	9130742	C(TC)20.substitution.C1
chr16	9981680	9981721	C(TC)20.substitution.C1
chr16	23480943	23480984	C(TC)20.substitution.C1
chr16	28076206	28076247	C(TC)20.substitution.C1
chr16	60301297	60301338	C(TC)20.substitution.C1
chr16	75896108	75896149	C(TC)20.substitution.C1
chr17	76004017	76004058	C(TC)20.substitution.C1
chr17	83925937	83925978	C(TC)20.substitution.C1
chr18	4372057	4372098	C(TC)20.substitution.C1
chr18	23156274	23156315	C(TC)20.substitution.C1
chr18	47986318	47986359	C(TC)20.substitution.C1
chr18	56647377	56647418	C(TC)20.substitution.C1
chr18	66537726	66537767	C(TC)20.substitution.C1
chr18	67043180	67043221	C(TC)20.substitution.C1
chr19	19613372	19613413	C(TC)20.substitution.C1
chr2	3819764	3819805	C(TC)20.substitution.C1
chr2	15224476	15224517	C(TC)20.substitution.C1
chr2	85956263	85956304	C(TC)20.substitution.C1
chr2	87470681	87470722	C(TC)20.substitution.C1
chr2	92157270	92157311	C(TC)20.substitution.C1
chr2	100925673	100925714	C(TC)20.substitution.C1
chr2	138887180	138887221	C(TC)20.substitution.C1
chr2	144722213	144722254	C(TC)20.substitution.C1
chr2	168326041	168326082	C(TC)20.substitution.C1
chr3	31693515	31693556	C(TC)20.substitution.C1
chr3	66329082	66329123	C(TC)20.substitution.C1
chr3	66555536	66555577	C(TC)20.substitution.C1
chr3	67694350	67694391	C(TC)20.substitution.C1
chr3	75750635	75750676	C(TC)20.substitution.C1
chr3	128136751	128136792	C(TC)20.substitution.C1
chr3	143342940	143342981	C(TC)20.substitution.C1
chr3	148585915	148585956	C(TC)20.substitution.C1
chr3	149387948	149387989	C(TC)20.substitution.C1
chr4	9308899	9308940	C(TC)20.substitution.C1
chr4	15954527	15954568	C(TC)20.substitution.C1
chr4	80530426	80530467	C(TC)20.substitution.C1
chr4	126485494	126485535	C(TC)20.substitution.C1
chr4	127062227	127062268	C(TC)20.substitution.C1
chr5	27844869	27844910	C(TC)20.substitution.C1
chr5	36771330	36771371	C(TC)20.substitution.C1
chr5	38657116	38657157	C(TC)20.substitution.C1
chr5	46601961	46602002	C(TC)20.substitution.C1
chr5	55039839	55039880	C(TC)20.substitution.C1
chr5	60767209	60767250	C(TC)20.substitution.C1
chr5	75983398	75983439	C(TC)20.substitution.C1
chr5	84333511	84333552	C(TC)20.substitution.C1
chr6	43723843	43723884	C(TC)20.substitution.C1
chr6	72490381	72490422	C(TC)20.substitution.C1
chr6	83692425	83692466	C(TC)20.substitution.C1
chr6	87806392	87806433	C(TC)20.substitution.C1
chr6	87873618	87873659	C(TC)20.substitution.C1
chr6	118030721	118030762	C(TC)20.substitution.C1
chr6	121257424	121257465	C(TC)20.substitution.C1
chr6	133384699	133384740	C(TC)20.substitution.C1
chr6	135113882	135113923	C(TC)20.substitution.C1
chr6	138850257	138850298	C(TC)20.substitution.C1
chr7	30870829	30870870	C(TC)20.substitution.C1
chr7	35954277	35954318	C(TC)20.substitution.C1
chr7	41361393	41361434	C(TC)20.substitution.C1
chr7	46549305	46549346	C(TC)20.substitution.C1
chr7	54145938	54145979	C(TC)20.substitution.C1
chr7	114984281	114984322	C(TC)20.substitution.C1
chr8	11805980	11806021	C(TC)20.substitution.C1
chr8	23609899	23609940	C(TC)20.substitution.C1
chr8	24883370	24883411	C(TC)20.substitution.C1
chr8	52569500	52569541	C(TC)20.substitution.C1
chr8	87278637	87278678	C(TC)20.substitution.C1
chr8	91610177	91610218	C(TC)20.substitution.C1
chr8	109768725	109768766	C(TC)20.substitution.C1
chr9	41155152	41155193	C(TC)20.substitution.C1
chr9	56239226	56239267	C(TC)20.substitution.C1
chr9	70658921	70658962	C(TC)20.substitution.C1
chr9	113808083	113808124	C(TC)20.substitution.C1
chr9	124127221	124127262	C(TC)20.substitution.C1
chrX	16978532	16978573	C(TC)20.substitution.C1
chrX	61921668	61921709	C(TC)20.substitution.C1
chrX	109344223	109344264	C(TC)20.substitution.C1
chrX	124335112	124335153	C(TC)20.substitution.C1
chrX	124841113	124841154	C(TC)20.substitution.C1
chrX	134624834	134624875	C(TC)20.substitution.C1
chrX	162653403	162653444	C(TC)20.substitution.C1
chrY	31141642	31141683	C(TC)20.substitution.C1
chrY	45662992	45663033	C(TC)20.substitution.C1
chrY	53383470	53383511	C(TC)20.substitution.C1
chrY	65981177	65981218	C(TC)20.substitution.C1
chrY	76028691	76028732	C(TC)20.substitution.C1
chrY	78002623	78002664	C(TC)20.substitution.C1
chr1	16320208	16320249	C(TC)20.substitution.C2
chr10	99773548	99773589	C(TC)20.substitution.C2
chr14	54962457	54962498	C(TC)20.substitution.C2
chr17	11053146	11053187	C(TC)20.substitution.C2
chr17	51693100	51693141	C(TC)20.substitution.C2
chr18	54900484	54900525	C(TC)20.substitution.C2
chr2	65732400	65732441	C(TC)20.substitution.C2
chr4	14447686	14447727	C(TC)20.substitution.C2
chr4	83701444	83701485	C(TC)20.substitution.C2
chr4	136216727	136216768	C(TC)20.substitution.C2
chr5	26528751	26528792	C(TC)20.substitution.C2
chr5	107395134	107395175	C(TC)20.substitution.C2
chr7	9936410	9936451	C(TC)20.substitution.C2
chrX	47803327	47803368	C(TC)20.substitution.C2
chrX	73195204	73195245	C(TC)20.substitution.C2
chr1	34271715	34271756	C(TC)20.substitution.C3
chr12	33890876	33890917	C(TC)20.substitution.C3
chr17	24394126	24394167	C(TC)20.substitution.C3
chr17	89703316	89703357	C(TC)20.substitution.C3
chr18	25639210	25639251	C(TC)20.substitution.C3
chr2	10760658	10760699	C(TC)20.substitution.C3
chr3	52182332	52182373	C(TC)20.substitution.C3
chrX	80732672	80732713	C(TC)20.substitution.C3
chrY	2809932	2809973	C(TC)20.substitution.C3
chr13	93612192	93612233	C(TC)20.substitution.C4
chr3	80337970	80338011	C(TC)20.substitution.C4
chr4	155547155	155547196	C(TC)20.substitution.C4
chr6	92733595	92733636	C(TC)20.substitution.C4
chr7	138145064	138145105	C(TC)20.substitution.C4
chrX	101322550	101322591	C(TC)20.substitution.C4
chr10	102735092	102735133	C(TC)20.substitution.C5
chr11	14632974	14633015	C(TC)20.substitution.C5
chr16	34696012	34696053	C(TC)20.substitution.C5
chr18	42450932	42450973	C(TC)20.substitution.C5
chr19	58181196	58181237	C(TC)20.substitution.C5
chr2	100417506	100417547	C(TC)20.substitution.C5
chr4	123310696	123310737	C(TC)20.substitution.C5
chr11	104967361	104967402	C(TC)20.substitution.C6
chr12	117853993	117854034	C(TC)20.substitution.C6
chr12	119312502	119312543	C(TC)20.substitution.C6
chr16	92002809	92002850	C(TC)20.substitution.C6
chr18	68810935	68810976	C(TC)20.substitution.C6
chr2	108462049	108462090	C(TC)20.substitution.C6
chr4	34663849	34663890	C(TC)20.substitution.C6
chr4	47433248	47433289	C(TC)20.substitution.C6
chr5	55294669	55294710	C(TC)20.substitution.C6
chrY	28157415	28157456	C(TC)20.substitution.C6
chr10	46349210	46349251	C(TC)20.substitution.C7
chr11	54225805	54225846	C(TC)20.substitution.C7
chr14	114684752	114684793	C(TC)20.substitution.C7
chr17	27418516	27418557	C(TC)20.substitution.C7
chr18	59252547	59252588	C(TC)20.substitution.C7
chr4	119731349	119731390	C(TC)20.substitution.C7
chr5	123420997	123421038	C(TC)20.substitution.C7
chr1	120585215	120585256	C(TC)20.substitution.C8
chr13	29183301	29183342	C(TC)20.substitution.C8
chr14	57420501	57420542	C(TC)20.substitution.C8
chr15	3133185	3133226	C(TC)20.substitution.C8
chr19	26482426	26482467	C(TC)20.substitution.C8
chr2	69117941	69117982	C(TC)20.substitution.C8
chr2	93348694	93348735	C(TC)20.substitution.C8
chr2	157210610	157210651	C(TC)20.substitution.C8
chr4	113314076	113314117	C(TC)20.substitution.C8
chr4	125734267	125734308	C(TC)20.substitution.C8
chr6	65576252	65576293	C(TC)20.substitution.C8
chr7	84650840	84650881	C(TC)20.substitution.C8
chr8	92813944	92813985	C(TC)20.substitution.C8
chr1	86051954	86051995	C(TC)20.substitution.C9
chr10	15096265	15096306	C(TC)20.substitution.C9
chr15	45556603	45556644	C(TC)20.substitution.C9
chr15	77331345	77331386	C(TC)20.substitution.C9
chr2	145077054	145077095	C(TC)20.substitution.C9
chr4	20730039	20730080	C(TC)20.substitution.C9
chr6	128540061	128540102	C(TC)20.substitution.C9
chr9	114643098	114643139	C(TC)20.substitution.C9
chrX	120534418	120534459	C(TC)20.substitution.C9
chr15	69905519	69905560	C(TC)20.substitution.C10
chr17	72939124	72939165	C(TC)20.substitution.C10
chr5	19043922	19043963	C(TC)20.substitution.C10
chr5	122524544	122524585	C(TC)20.substitution.C10
chr5	132334371	132334412	C(TC)20.substitution.C10
chr7	68394877	68394918	C(TC)20.substitution.C10
chr9	54955118	54955159	C(TC)20.substitution.C10
chrX	11768939	11768980	C(TC)20.substitution.C10
chr1	72270876	72270917	C(TC)20.substitution.C11
chr12	72093557	72093598	C(TC)20.substitution.C11
chr16	56987987	56988028	C(TC)20.substitution.C11
chr18	20891326	20891367	C(TC)20.substitution.C11
chr3	66728941	66728982	C(TC)20.substitution.C11
chr4	50804661	50804702	C(TC)20.substitution.C11
chr5	87645431	87645472	C(TC)20.substitution.C11
chr6	44000920	44000961	C(TC)20.substitution.C11
chr6	140785948	140785989	C(TC)20.substitution.C11
chr10	114901307	114901348	C(TC)20.substitution.C12
chr11	11897222	11897263	C(TC)20.substitution.C12
chr3	112997794	112997835	C(TC)20.substitution.C12
chr5	36477060	36477101	C(TC)20.substitution.C12
chr5	44403978	44404019	C(TC)20.substitution.C12
chr7	95250549	95250590	C(TC)20.substitution.C12
chrX	58274988	58275029	C(TC)20.substitution.C12
chrY	30684122	30684163	C(TC)20.substitution.C12
chr16	4314536	4314577	C(TC)20.substitution.C13
chr19	58628838	58628879	C(TC)20.substitution.C13
chr2	114060688	114060729	C(TC)20.substitution.C13
chr2	127157079	127157120	C(TC)20.substitution.C13
chr3	27085439	27085480	C(TC)20.substitution.C13
chr4	122018265	122018306	C(TC)20.substitution.C13
chr5	36304183	36304224	C(TC)20.substitution.C13
chr6	21233566	21233607	C(TC)20.substitution.C13
chr6	25150374	25150415	C(TC)20.substitution.C13
chr7	26199803	26199844	C(TC)20.substitution.C13
chr8	10255032	10255073	C(TC)20.substitution.C13
chr8	44948375	44948416	C(TC)20.substitution.C13
chr8	48697430	48697471	C(TC)20.substitution.C13
chr9	111315405	111315446	C(TC)20.substitution.C13
chrX	74882666	74882707	C(TC)20.substitution.C13
chrX	146534079	146534120	C(TC)20.substitution.C13
chr13	11395849	11395890	C(TC)20.substitution.C14
chr17	18590792	18590833	C(TC)20.substitution.C14
chr17	30629111	30629152	C(TC)20.substitution.C14
chr19	17422870	17422911	C(TC)20.substitution.C14
chr10	80600072	80600113	C(TC)20.substitution.C15
chr11	85849601	85849642	C(TC)20.substitution.C15
chr14	107498866	107498907	C(TC)20.substitution.C15
chr17	64755758	64755799	C(TC)20.substitution.C15
chr18	62639924	62639965	C(TC)20.substitution.C15
chr19	53182385	53182426	C(TC)20.substitution.C15
chr2	61292331	61292372	C(TC)20.substitution.C15
chr2	109487863	109487904	C(TC)20.substitution.C15
chr3	56595643	56595684	C(TC)20.substitution.C15
chr4	33522735	33522776	C(TC)20.substitution.C15
chr7	67431368	67431409	C(TC)20.substitution.C15
chr7	124918241	124918282	C(TC)20.substitution.C15
chr7	142823354	142823395	C(TC)20.substitution.C15
chr13	64429184	64429225	C(TC)20.substitution.C16
chr16	60911455	60911496	C(TC)20.substitution.C16
chr17	80569025	80569066	C(TC)20.substitution.C16
chr2	141708848	141708889	C(TC)20.substitution.C16
chr6	86411198	86411239	C(TC)20.substitution.C16
chr8	58837770	58837811	C(TC)20.substitution.C16
chr9	42323537	42323578	C(TC)20.substitution.C16
chrX	4339831	4339872	C(TC)20.substitution.C16
chr1	157507720	157507761	C(TC)20.substitution.C17
chr10	41855200	41855241	C(TC)20.substitution.C17
chr13	14093974	14094015	C(TC)20.substitution.C17
chr15	85843990	85844031	C(TC)20.substitution.C17
chr16	98008363	98008404	C(TC)20.substitution.C17
chr4	12498432	12498473	C(TC)20.substitution.C17
chr4	109921319	109921360	C(TC)20.substitution.C17
chr5	118487682	118487723	C(TC)20.substitution.C17
chr6	73050711	73050752	C(TC)20.substitution.C17
chr8	22735168	22735209	C(TC)20.substitution.C17
chr9	74529052	74529093	C(TC)20.substitution.C17
chrX	28597175	28597216	C(TC)20.substitution.C17
chr1	102366990	102367031	C(TC)20.substitution.C18
chr1	131893881	131893922	C(TC)20.substitution.C18
chr1	134156998	134157039	C(TC)20.substitution.C18
chr1	137186055	137186096	C(TC)20.substitution.C18
chr11	77986205	77986246	C(TC)20.substitution.C18
chr11	96490931	96490972	C(TC)20.substitution.C18
chr12	79351824	79351865	C(TC)20.substitution.C18
chr15	52675271	52675312	C(TC)20.substitution.C18
chr17	29827028	29827069	C(TC)20.substitution.C18
chr18	63355121	63355162	C(TC)20.substitution.C18
chr2	51007530	51007571	C(TC)20.substitution.C18
chr2	87419226	87419267	C(TC)20.substitution.C18
chr2	109699080	109699121	C(TC)20.substitution.C18
chr3	115849716	115849757	C(TC)20.substitution.C18
chr5	56369842	56369883	C(TC)20.substitution.C18
chr6	39561790	39561831	C(TC)20.substitution.C18
chr7	71838860	71838901	C(TC)20.substitution.C18
chr7	117095748	117095789	C(TC)20.substitution.C18
chr7	121536245	121536286	C(TC)20.substitution.C18
chr8	11503254	11503295	C(TC)20.substitution.C18
chr9	46255224	46255265	C(TC)20.substitution.C18
chr9	62027679	62027720	C(TC)20.substitution.C18
chrX	88237969	88238010	C(TC)20.substitution.C18
chrX	111211387	111211428	C(TC)20.substitution.C18
chrX	111681529	111681570	C(TC)20.substitution.C18
chrY	14141403	14141444	C(TC)20.substitution.C18
chr1	7371350	7371391	C(TC)20.substitution.C19
chr1	35949598	35949639	C(TC)20.substitution.C19
chr1	40244990	40245031	C(TC)20.substitution.C19
chr1	122214248	122214289	C(TC)20.substitution.C19
chr1	150496534	150496575	C(TC)20.substitution.C19
chr1	157620465	157620506	C(TC)20.substitution.C19
chr1	157786860	157786901	C(TC)20.substitution.C19
chr1	171176227	171176268	C(TC)20.substitution.C19
chr1	172370979	172371020	C(TC)20.substitution.C19
chr1	192348433	192348474	C(TC)20.substitution.C19
chr10	21584935	21584976	C(TC)20.substitution.C19
chr10	41491583	41491624	C(TC)20.substitution.C19
chr10	43072308	43072349	C(TC)20.substitution.C19
chr10	62372017	62372058	C(TC)20.substitution.C19
chr10	89984120	89984161	C(TC)20.substitution.C19
chr10	90075620	90075661	C(TC)20.substitution.C19
chr10	102117876	102117917	C(TC)20.substitution.C19
chr10	112291848	112291889	C(TC)20.substitution.C19
chr11	26269436	26269477	C(TC)20.substitution.C19
chr11	38598049	38598090	C(TC)20.substitution.C19
chr11	43602390	43602431	C(TC)20.substitution.C19
chr11	55853437	55853478	C(TC)20.substitution.C19
chr11	58191461	58191502	C(TC)20.substitution.C19
chr11	60441617	60441658	C(TC)20.substitution.C19
chr11	69471243	69471284	C(TC)20.substitution.C19
chr11	98401646	98401687	C(TC)20.substitution.C19
chr11	109476332	109476373	C(TC)20.substitution.C19
chr11	118377264	118377305	C(TC)20.substitution.C19
chr12	8376583	8376624	C(TC)20.substitution.C19
chr12	13292739	13292780	C(TC)20.substitution.C19
chr12	14350029	14350070	C(TC)20.substitution.C19
chr12	20010071	20010112	C(TC)20.substitution.C19
chr12	36905625	36905666	C(TC)20.substitution.C19
chr12	55580534	55580575	C(TC)20.substitution.C19
chr12	83097263	83097304	C(TC)20.substitution.C19
chr12	86275736	86275777	C(TC)20.substitution.C19
chr12	102960811	102960852	C(TC)20.substitution.C19
chr12	113284168	113284209	C(TC)20.substitution.C19
chr12	114170629	114170670	C(TC)20.substitution.C19
chr13	10309370	10309411	C(TC)20.substitution.C19
chr13	21274607	21274648	C(TC)20.substitution.C19
chr13	29194458	29194499	C(TC)20.substitution.C19
chr13	61879638	61879679	C(TC)20.substitution.C19
chr14	15999745	15999786	C(TC)20.substitution.C19
chr14	21148299	21148340	C(TC)20.substitution.C19
chr14	27137173	27137214	C(TC)20.substitution.C19
chr14	47356303	47356344	C(TC)20.substitution.C19
chr14	58173297	58173338	C(TC)20.substitution.C19
chr14	99410574	99410615	C(TC)20.substitution.C19
chr14	113191313	113191354	C(TC)20.substitution.C19
chr14	118543658	118543699	C(TC)20.substitution.C19
chr14	123516203	123516244	C(TC)20.substitution.C19
chr15	21985293	21985334	C(TC)20.substitution.C19
chr15	53020111	53020152	C(TC)20.substitution.C19
chr15	76989515	76989556	C(TC)20.substitution.C19
chr15	80793094	80793135	C(TC)20.substitution.C19
chr15	86620990	86621031	C(TC)20.substitution.C19
chr16	9130705	9130746	C(TC)20.substitution.C19
chr16	23480947	23480988	C(TC)20.substitution.C19
chr16	29192136	29192177	C(TC)20.substitution.C19
chr16	52732273	52732314	C(TC)20.substitution.C19
chr16	60301301	60301342	C(TC)20.substitution.C19
chr16	85765700	85765741	C(TC)20.substitution.C19
chr16	88852542	88852583	C(TC)20.substitution.C19
chr16	97280586	97280627	C(TC)20.substitution.C19
chr17	83925941	83925982	C(TC)20.substitution.C19
chr18	18969650	18969691	C(TC)20.substitution.C19
chr18	23156278	23156319	C(TC)20.substitution.C19
chr19	28882612	28882653	C(TC)20.substitution.C19
chr2	7530232	7530273	C(TC)20.substitution.C19
chr2	15224480	15224521	C(TC)20.substitution.C19
chr2	65311298	65311339	C(TC)20.substitution.C19
chr2	87470685	87470726	C(TC)20.substitution.C19
chr2	100925677	100925718	C(TC)20.substitution.C19
chr2	104836363	104836404	C(TC)20.substitution.C19
chr2	117248848	117248889	C(TC)20.substitution.C19
chr2	131778108	131778149	C(TC)20.substitution.C19
chr2	133791317	133791358	C(TC)20.substitution.C19
chr2	161556763	161556804	C(TC)20.substitution.C19
chr2	166088555	166088596	C(TC)20.substitution.C19
chr3	4279537	4279578	C(TC)20.substitution.C19
chr3	31693519	31693560	C(TC)20.substitution.C19
chr3	36949298	36949339	C(TC)20.substitution.C19
chr3	41335943	41335984	C(TC)20.substitution.C19
chr3	52389489	52389530	C(TC)20.substitution.C19
chr3	58878652	58878693	C(TC)20.substitution.C19
chr3	66555540	66555581	C(TC)20.substitution.C19
chr3	97860142	97860183	C(TC)20.substitution.C19
chr3	109769949	109769990	C(TC)20.substitution.C19
chr3	128136755	128136796	C(TC)20.substitution.C19
chr3	143179882	143179923	C(TC)20.substitution.C19
chr3	149387952	149387993	C(TC)20.substitution.C19
chr4	15954531	15954572	C(TC)20.substitution.C19
chr4	28108682	28108723	C(TC)20.substitution.C19
chr4	39154516	39154557	C(TC)20.substitution.C19
chr4	44267258	44267299	C(TC)20.substitution.C19
chr4	61689463	61689504	C(TC)20.substitution.C19
chr4	80530430	80530471	C(TC)20.substitution.C19
chr4	91191937	91191978	C(TC)20.substitution.C19
chr4	106692488	106692529	C(TC)20.substitution.C19
chr4	108504986	108505027	C(TC)20.substitution.C19
chr4	116856894	116856935	C(TC)20.substitution.C19
chr4	118759800	118759841	C(TC)20.substitution.C19
chr4	123985441	123985482	C(TC)20.substitution.C19
chr4	127062231	127062272	C(TC)20.substitution.C19
chr4	128389225	128389266	C(TC)20.substitution.C19
chr5	27844873	27844914	C(TC)20.substitution.C19
chr5	33074404	33074445	C(TC)20.substitution.C19
chr5	36771334	36771375	C(TC)20.substitution.C19
chr5	38657120	38657161	C(TC)20.substitution.C19
chr5	46601965	46602006	C(TC)20.substitution.C19
chr5	60767213	60767254	C(TC)20.substitution.C19
chr5	63608017	63608058	C(TC)20.substitution.C19
chr5	84333515	84333556	C(TC)20.substitution.C19
chr5	105829949	105829990	C(TC)20.substitution.C19
chr5	116896079	116896120	C(TC)20.substitution.C19
chr5	131655967	131656008	C(TC)20.substitution.C19
chr5	145115667	145115708	C(TC)20.substitution.C19
chr6	28364527	28364568	C(TC)20.substitution.C19
chr6	31839911	31839952	C(TC)20.substitution.C19
chr6	38911758	38911799	C(TC)20.substitution.C19
chr6	45231251	45231292	C(TC)20.substitution.C19
chr6	72490385	72490426	C(TC)20.substitution.C19
chr6	73302373	73302414	C(TC)20.substitution.C19
chr6	118030725	118030766	C(TC)20.substitution.C19
chr6	135113886	135113927	C(TC)20.substitution.C19
chr7	25962539	25962580	C(TC)20.substitution.C19
chr7	30870833	30870874	C(TC)20.substitution.C19
chr7	41361397	41361438	C(TC)20.substitution.C19
chr7	46549309	46549350	C(TC)20.substitution.C19
chr7	86922620	86922661	C(TC)20.substitution.C19
chr7	114984285	114984326	C(TC)20.substitution.C19
chr7	127941652	127941693	C(TC)20.substitution.C19
chr7	129297051	129297092	C(TC)20.substitution.C19
chr7	133367297	133367338	C(TC)20.substitution.C19
chr8	4879795	4879836	C(TC)20.substitution.C19
chr8	22967700	22967741	C(TC)20.substitution.C19
chr8	24883374	24883415	C(TC)20.substitution.C19
chr8	37181581	37181622	C(TC)20.substitution.C19
chr8	43507206	43507247	C(TC)20.substitution.C19
chr8	50386980	50387021	C(TC)20.substitution.C19
chr8	62232658	62232699	C(TC)20.substitution.C19
chr8	73677123	73677164	C(TC)20.substitution.C19
chr8	80217788	80217829	C(TC)20.substitution.C19
chr8	109768729	109768770	C(TC)20.substitution.C19
chr8	119922937	119922978	C(TC)20.substitution.C19
chr9	27602859	27602900	C(TC)20.substitution.C19
chr9	44026098	44026139	C(TC)20.substitution.C19
chr9	61968281	61968322	C(TC)20.substitution.C19
chr9	70658925	70658966	C(TC)20.substitution.C19
chr9	90231959	90232000	C(TC)20.substitution.C19
chr9	113808087	113808128	C(TC)20.substitution.C19
chr9	119083930	119083971	C(TC)20.substitution.C19
chrX	16978536	16978577	C(TC)20.substitution.C19
chrX	116786412	116786453	C(TC)20.substitution.C19
chrX	124335116	124335157	C(TC)20.substitution.C19
chrX	124841117	124841158	C(TC)20.substitution.C19
chrX	126011851	126011892	C(TC)20.substitution.C19
chrX	134624838	134624879	C(TC)20.substitution.C19
chrX	140855383	140855424	C(TC)20.substitution.C19
chrX	148905617	148905658	C(TC)20.substitution.C19
chrX	155274129	155274170	C(TC)20.substitution.C19
chrX	164839111	164839152	C(TC)20.substitution.C19
chrY	6948927	6948968	C(TC)20.substitution.C19
chr1	10576275	10576328	C(TC)26.substitution.C1
chr1	14701078	14701131	C(TC)26.substitution.C1
chr1	17649233	17649286	C(TC)26.substitution.C1
chr1	18035045	18035098	C(TC)26.substitution.C1
chr1	26302032	26302085	C(TC)26.substitution.C1
chr1	31807203	31807256	C(TC)26.substitution.C1
chr1	83657059	83657112	C(TC)26.substitution.C1
chr1	96342128	96342181	C(TC)26.substitution.C1
chr1	99463440	99463493	C(TC)26.substitution.C1
chr1	130916400	130916453	C(TC)26.substitution.C1
chr1	147315896	147315949	C(TC)26.substitution.C1
chr1	162981366	162981419	C(TC)26.substitution.C1
chr1	170314591	170314644	C(TC)26.substitution.C1
chr1	185935919	185935972	C(TC)26.substitution.C1
chr10	10162783	10162836	C(TC)26.substitution.C1
chr10	37124740	37124793	C(TC)26.substitution.C1
chr10	61525543	61525596	C(TC)26.substitution.C1
chr10	123644710	123644763	C(TC)26.substitution.C1
chr10	130100654	130100707	C(TC)26.substitution.C1
chr11	8441032	8441085	C(TC)26.substitution.C1
chr11	36203286	36203339	C(TC)26.substitution.C1
chr11	43716566	43716619	C(TC)26.substitution.C1
chr11	52614656	52614709	C(TC)26.substitution.C1
chr11	61964120	61964173	C(TC)26.substitution.C1
chr11	91418389	91418442	C(TC)26.substitution.C1
chr11	108391692	108391745	C(TC)26.substitution.C1
chr11	109295556	109295609	C(TC)26.substitution.C1
chr12	40740835	40740888	C(TC)26.substitution.C1
chr12	67915447	67915500	C(TC)26.substitution.C1
chr12	72636789	72636842	C(TC)26.substitution.C1
chr12	73498869	73498922	C(TC)26.substitution.C1
chr12	99472966	99473019	C(TC)26.substitution.C1
chr12	104609406	104609459	C(TC)26.substitution.C1
chr13	47157194	47157247	C(TC)26.substitution.C1
chr13	54176217	54176270	C(TC)26.substitution.C1
chr13	57082174	57082227	C(TC)26.substitution.C1
chr13	103146731	103146784	C(TC)26.substitution.C1
chr13	108364508	108364561	C(TC)26.substitution.C1
chr14	25416742	25416795	C(TC)26.substitution.C1
chr14	36252706	36252759	C(TC)26.substitution.C1
chr14	61464184	61464237	C(TC)26.substitution.C1
chr14	112882059	112882112	C(TC)26.substitution.C1
chr14	122409130	122409183	C(TC)26.substitution.C1
chr15	13576949	13577002	C(TC)26.substitution.C1
chr15	42366040	42366093	C(TC)26.substitution.C1
chr15	53804153	53804206	C(TC)26.substitution.C1
chr15	74649430	74649483	C(TC)26.substitution.C1
chr16	3351974	3352027	C(TC)26.substitution.C1
chr16	13331831	13331884	C(TC)26.substitution.C1
chr16	25068558	25068611	C(TC)26.substitution.C1
chr16	26642061	26642114	C(TC)26.substitution.C1
chr16	40338460	40338513	C(TC)26.substitution.C1
chr16	61200195	61200248	C(TC)26.substitution.C1
chr16	67455324	67455377	C(TC)26.substitution.C1
chr17	4173625	4173678	C(TC)26.substitution.C1
chr17	8662944	8662997	C(TC)26.substitution.C1
chr17	26234300	26234353	C(TC)26.substitution.C1
chr17	34973754	34973807	C(TC)26.substitution.C1
chr17	43985473	43985526	C(TC)26.substitution.C1
chr17	54850389	54850442	C(TC)26.substitution.C1
chr17	59682749	59682802	C(TC)26.substitution.C1
chr18	19840699	19840752	C(TC)26.substitution.C1
chr18	55766701	55766754	C(TC)26.substitution.C1
chr18	64983700	64983753	C(TC)26.substitution.C1
chr19	28956396	28956449	C(TC)26.substitution.C1
chr19	56979281	56979334	C(TC)26.substitution.C1
chr1_GL456211_random	42884	42937	C(TC)26.substitution.C1
chr2	12970779	12970832	C(TC)26.substitution.C1
chr2	22100062	22100115	C(TC)26.substitution.C1
chr2	71118730	71118783	C(TC)26.substitution.C1
chr2	92144628	92144681	C(TC)26.substitution.C1
chr2	109566443	109566496	C(TC)26.substitution.C1
chr2	124743708	124743761	C(TC)26.substitution.C1
chr2	130330735	130330788	C(TC)26.substitution.C1
chr2	133364009	133364062	C(TC)26.substitution.C1
chr2	145870516	145870569	C(TC)26.substitution.C1
chr2	163147374	163147427	C(TC)26.substitution.C1
chr3	39673736	39673789	C(TC)26.substitution.C1
chr3	44444980	44445033	C(TC)26.substitution.C1
chr3	71664879	71664932	C(TC)26.substitution.C1
chr3	84656143	84656196	C(TC)26.substitution.C1
chr3	103563211	103563264	C(TC)26.substitution.C1
chr3	123751389	123751442	C(TC)26.substitution.C1
chr3	127040018	127040071	C(TC)26.substitution.C1
chr3	132576950	132577003	C(TC)26.substitution.C1
chr3	154873647	154873700	C(TC)26.substitution.C1
chr3	155612452	155612505	C(TC)26.substitution.C1
chr4	3419228	3419281	C(TC)26.substitution.C1
chr4	6050086	6050139	C(TC)26.substitution.C1
chr4	53834363	53834416	C(TC)26.substitution.C1
chr4	66520276	66520329	C(TC)26.substitution.C1
chr4	82127623	82127676	C(TC)26.substitution.C1
chr4	93656039	93656092	C(TC)26.substitution.C1
chr4	126798775	126798828	C(TC)26.substitution.C1
chr4	140137573	140137626	C(TC)26.substitution.C1
chr4	151603555	151603608	C(TC)26.substitution.C1
chr5	25872226	25872279	C(TC)26.substitution.C1
chr5	59773365	59773418	C(TC)26.substitution.C1
chr5	68788627	68788680	C(TC)26.substitution.C1
chr5	80808068	80808121	C(TC)26.substitution.C1
chr5	122717885	122717938	C(TC)26.substitution.C1
chr5	126043050	126043103	C(TC)26.substitution.C1
chr5	134948657	134948710	C(TC)26.substitution.C1
chr5_JH584299_random	133826	133879	C(TC)26.substitution.C1
chr5_JH584299_random	761079	761132	C(TC)26.substitution.C1
chr6	9317268	9317321	C(TC)26.substitution.C1
chr6	14116191	14116244	C(TC)26.substitution.C1
chr6	14264715	14264768	C(TC)26.substitution.C1
chr6	22520973	22521026	C(TC)26.substitution.C1
chr6	26391235	26391288	C(TC)26.substitution.C1
chr6	75804439	75804492	C(TC)26.substitution.C1
chr6	76246296	76246349	C(TC)26.substitution.C1
chr6	100727850	100727903	C(TC)26.substitution.C1
chr6	104485925	104485978	C(TC)26.substitution.C1
chr7	13535390	13535443	C(TC)26.substitution.C1
chr7	56452754	56452807	C(TC)26.substitution.C1
chr7	77136935	77136988	C(TC)26.substitution.C1
chr7	135483380	135483433	C(TC)26.substitution.C1
chr8	19198994	19199047	C(TC)26.substitution.C1
chr8	26236171	26236224	C(TC)26.substitution.C1
chr8	54584266	54584319	C(TC)26.substitution.C1
chr8	76883722	76883775	C(TC)26.substitution.C1
chr8	77897956	77898009	C(TC)26.substitution.C1
chr8	98784482	98784535	C(TC)26.substitution.C1
chr8	102745550	102745603	C(TC)26.substitution.C1
chr8	119404497	119404550	C(TC)26.substitution.C1
chr9	7549322	7549375	C(TC)26.substitution.C1
chr9	15203163	15203216	C(TC)26.substitution.C1
chr9	54978265	54978318	C(TC)26.substitution.C1
chr9	66215996	66216049	C(TC)26.substitution.C1
chr9	95615646	95615699	C(TC)26.substitution.C1
chr9	100665439	100665492	C(TC)26.substitution.C1
chrX	36658786	36658839	C(TC)26.substitution.C1
chrX	52711501	52711554	C(TC)26.substitution.C1
chrX	92668066	92668119	C(TC)26.substitution.C1
chrX	153748060	153748113	C(TC)26.substitution.C1
chrX	158149407	158149460	C(TC)26.substitution.C1
chrX	158313024	158313077	C(TC)26.substitution.C1
chrY	12677005	12677058	C(TC)26.substitution.C1
chrY	15666081	15666134	C(TC)26.substitution.C1
chrY	48142469	48142522	C(TC)26.substitution.C1
chrY	55010743	55010796	C(TC)26.substitution.C1
chrY	60932857	60932910	C(TC)26.substitution.C1
chrY	84430269	84430322	C(TC)26.substitution.C1
chr1	56447204	56447257	C(TC)26.substitution.C2
chr1	98993232	98993285	C(TC)26.substitution.C2
chr1	118289078	118289131	C(TC)26.substitution.C2
chr10	26494978	26495031	C(TC)26.substitution.C2
chr11	39119773	39119826	C(TC)26.substitution.C2
chr13	15930311	15930364	C(TC)26.substitution.C2
chr13	59888406	59888459	C(TC)26.substitution.C2
chr18	27514724	27514777	C(TC)26.substitution.C2
chr18	53276036	53276089	C(TC)26.substitution.C2
chr2	68716619	68716672	C(TC)26.substitution.C2
chr2	93042343	93042396	C(TC)26.substitution.C2
chr2	128474931	128474984	C(TC)26.substitution.C2
chr2	137941885	137941938	C(TC)26.substitution.C2
chr3	50621875	50621928	C(TC)26.substitution.C2
chr3	143308282	143308335	C(TC)26.substitution.C2
chr7	114159604	114159657	C(TC)26.substitution.C2
chr8	34461555	34461608	C(TC)26.substitution.C2
chr9	5246886	5246939	C(TC)26.substitution.C2
chr9	47970381	47970434	C(TC)26.substitution.C2
chrX	6354619	6354672	C(TC)26.substitution.C2
chrX	6636570	6636623	C(TC)26.substitution.C2
chrX	12572972	12573025	C(TC)26.substitution.C2
chrX	163496494	163496547	C(TC)26.substitution.C2
chr1	142392620	142392673	C(TC)26.substitution.C3
chr10	17366759	17366812	C(TC)26.substitution.C3
chr11	36545532	36545585	C(TC)26.substitution.C3
chr12	76781957	76782010	C(TC)26.substitution.C3
chr14	73164886	73164939	C(TC)26.substitution.C3
chr15	5616847	5616900	C(TC)26.substitution.C3
chr16	30053523	30053576	C(TC)26.substitution.C3
chr16	68785693	68785746	C(TC)26.substitution.C3
chr17	88863927	88863980	C(TC)26.substitution.C3
chr19	24882954	24883007	C(TC)26.substitution.C3
chr5	128246044	128246097	C(TC)26.substitution.C3
chr7	45477763	45477816	C(TC)26.substitution.C3
chr7	143936183	143936236	C(TC)26.substitution.C3
chr8	11075808	11075861	C(TC)26.substitution.C3
chr8	115962496	115962549	C(TC)26.substitution.C3
chr16	18639210	18639263	C(TC)26.substitution.C4
chr17	14320800	14320853	C(TC)26.substitution.C4
chr17	34881438	34881491	C(TC)26.substitution.C4
chr4	40773802	40773855	C(TC)26.substitution.C4
chr4	67675898	67675951	C(TC)26.substitution.C4
chr4	137127536	137127589	C(TC)26.substitution.C4
chr5	37888758	37888811	C(TC)26.substitution.C4
chrX	57700654	57700707	C(TC)26.substitution.C4
chr11	40441826	40441879	C(TC)26.substitution.C5
chr16	28100203	28100256	C(TC)26.substitution.C5
chr16	38405059	38405112	C(TC)26.substitution.C5
chr4	97763990	97764043	C(TC)26.substitution.C5
chr5	111914279	111914332	C(TC)26.substitution.C5
chr6	120904838	120904891	C(TC)26.substitution.C5
chr1	18902454	18902507	C(TC)26.substitution.C6
chr1	31021280	31021333	C(TC)26.substitution.C6
chr1	42300774	42300827	C(TC)26.substitution.C6
chr14	44049328	44049381	C(TC)26.substitution.C6
chr19	11490136	11490189	C(TC)26.substitution.C6
chr2	19308278	19308331	C(TC)26.substitution.C6
chr2	99980411	99980464	C(TC)26.substitution.C6
chr3	8768643	8768696	C(TC)26.substitution.C6
chr5	63470362	63470415	C(TC)26.substitution.C6
chr5	85115945	85115998	C(TC)26.substitution.C6
chr5	134640413	134640466	C(TC)26.substitution.C6
chr10	100873184	100873237	C(TC)26.substitution.C7
chr12	7872942	7872995	C(TC)26.substitution.C7
chr2	141380265	141380318	C(TC)26.substitution.C7
chr3	81727136	81727189	C(TC)26.substitution.C7
chr4	6377522	6377575	C(TC)26.substitution.C7
chr5	129464718	129464771	C(TC)26.substitution.C7
chr8	57890091	57890144	C(TC)26.substitution.C7
chr9	50735821	50735874	C(TC)26.substitution.C7
chr13	60312272	60312325	C(TC)26.substitution.C8
chr19	15268804	15268857	C(TC)26.substitution.C8
chr12	84608123	84608176	C(TC)26.substitution.C9
chr15	69725553	69725606	C(TC)26.substitution.C9
chr17	49699279	49699332	C(TC)26.substitution.C9
chrX	95526688	95526741	C(TC)26.substitution.C9
chr1	107315099	107315152	C(TC)26.substitution.C10
chr15	68504441	68504494	C(TC)26.substitution.C10
chr2	130083177	130083230	C(TC)26.substitution.C10
chr5	37593752	37593805	C(TC)26.substitution.C10
chrX	166749592	166749645	C(TC)26.substitution.C10
chr7	6806177	6806230	C(TC)26.substitution.C11
chr1	124597605	124597658	C(TC)26.substitution.C12
chr11	69114918	69114971	C(TC)26.substitution.C12
chr11	118780262	118780315	C(TC)26.substitution.C12
chr12	85420517	85420570	C(TC)26.substitution.C12
chr19	15742319	15742372	C(TC)26.substitution.C12
chr3	90173090	90173143	C(TC)26.substitution.C12
chr10	9594550	9594603	C(TC)26.substitution.C13
chr3	38680414	38680467	C(TC)26.substitution.C13
chr6	30682303	30682356	C(TC)26.substitution.C13
chr10	78333912	78333965	C(TC)26.substitution.C14
chr15	30540375	30540428	C(TC)26.substitution.C14
chr15	61315634	61315687	C(TC)26.substitution.C14
chr2	166096691	166096744	C(TC)26.substitution.C14
chr10	78032965	78033018	C(TC)26.substitution.C15
chr12	37120589	37120642	C(TC)26.substitution.C15
chr13	51244424	51244477	C(TC)26.substitution.C15
chr14	101495968	101496021	C(TC)26.substitution.C15
chr3	120113906	120113959	C(TC)26.substitution.C15
chrY	47636011	47636064	C(TC)26.substitution.C15
chr1	115653791	115653844	C(TC)26.substitution.C16
chr1	152404935	152404988	C(TC)26.substitution.C16
chr17	35924950	35925003	C(TC)26.substitution.C16
chr18	5192932	5192985	C(TC)26.substitution.C16
chr9	29095434	29095487	C(TC)26.substitution.C16
chr1	78751098	78751151	C(TC)26.substitution.C17
chr10	55090751	55090804	C(TC)26.substitution.C17
chr11	50211494	50211547	C(TC)26.substitution.C17
chr11	106657326	106657379	C(TC)26.substitution.C17
chr19	12264216	12264269	C(TC)26.substitution.C17
chr3	10256077	10256130	C(TC)26.substitution.C17
chr5	129118214	129118267	C(TC)26.substitution.C17
chr1	9994406	9994459	C(TC)26.substitution.C18
chr12	65329222	65329275	C(TC)26.substitution.C18
chr14	16245367	16245420	C(TC)26.substitution.C18
chr16	3369347	3369400	C(TC)26.substitution.C18
chr17	64405393	64405446	C(TC)26.substitution.C18
chr17	90611732	90611785	C(TC)26.substitution.C18
chr18	3545872	3545925	C(TC)26.substitution.C18
chr8	44509780	44509833	C(TC)26.substitution.C18
chr8	77672336	77672389	C(TC)26.substitution.C18
chr8	113109483	113109536	C(TC)26.substitution.C18
chrX	38259443	38259496	C(TC)26.substitution.C18
chrX	48984503	48984556	C(TC)26.substitution.C18
chr1	72362194	72362247	C(TC)26.substitution.C19
chr1	184477523	184477576	C(TC)26.substitution.C19
chr12	9138635	9138688	C(TC)26.substitution.C19
chr13	104189039	104189092	C(TC)26.substitution.C19
chr14	24237547	24237600	C(TC)26.substitution.C19
chr14	31322202	31322255	C(TC)26.substitution.C19
chr2	20820745	20820798	C(TC)26.substitution.C19
chr7	76397272	76397325	C(TC)26.substitution.C19
chr1	46899544	46899597	C(TC)26.substitution.C20
chr10	84565160	84565213	C(TC)26.substitution.C20
chr12	3326783	3326836	C(TC)26.substitution.C20
chr14	8385179	8385232	C(TC)26.substitution.C20
chr17	76656100	76656153	C(TC)26.substitution.C20
chr18	51338147	51338200	C(TC)26.substitution.C20
chr2	119039785	119039838	C(TC)26.substitution.C20
chr2	136910818	136910871	C(TC)26.substitution.C20
chr4	111983746	111983799	C(TC)26.substitution.C20
chr4	116880965	116881018	C(TC)26.substitution.C20
chr5	25798271	25798324	C(TC)26.substitution.C20
chr8	60033186	60033239	C(TC)26.substitution.C20
chr8	65398976	65399029	C(TC)26.substitution.C20
chr9	104602839	104602892	C(TC)26.substitution.C20
chr1	69697038	69697091	C(TC)26.substitution.C21
chr13	30508080	30508133	C(TC)26.substitution.C21
chr13	37484359	37484412	C(TC)26.substitution.C21
chr16	35211609	35211662	C(TC)26.substitution.C21
chr16	65150432	65150485	C(TC)26.substitution.C21
chr18	88735258	88735311	C(TC)26.substitution.C21
chr2	65518634	65518687	C(TC)26.substitution.C21
chr4	40154705	40154758	C(TC)26.substitution.C21
chr5	48859624	48859677	C(TC)26.substitution.C21
chr5	58619855	58619908	C(TC)26.substitution.C21
chr5	132167191	132167244	C(TC)26.substitution.C21
chr8	106709065	106709118	C(TC)26.substitution.C21
chrY	45363702	45363755	C(TC)26.substitution.C21
chr1	100169297	100169350	C(TC)26.substitution.C22
chr11	60976141	60976194	C(TC)26.substitution.C22
chr13	12563443	12563496	C(TC)26.substitution.C22
chr16	36257163	36257216	C(TC)26.substitution.C22
chr18	81606985	81607038	C(TC)26.substitution.C22
chr2	27651807	27651860	C(TC)26.substitution.C22
chr2	32172835	32172888	C(TC)26.substitution.C22
chr2	97546945	97546998	C(TC)26.substitution.C22
chr2	140548958	140549011	C(TC)26.substitution.C22
chr2	166536425	166536478	C(TC)26.substitution.C22
chr3	79978566	79978619	C(TC)26.substitution.C22
chr7	131237371	131237424	C(TC)26.substitution.C22
chr8	25041821	25041874	C(TC)26.substitution.C22
chr9	70661010	70661063	C(TC)26.substitution.C22
chr9	80764612	80764665	C(TC)26.substitution.C22
chrY	17160552	17160605	C(TC)26.substitution.C22
chr1	112706460	112706513	C(TC)26.substitution.C23
chr10	64906396	64906449	C(TC)26.substitution.C23
chr12	32150830	32150883	C(TC)26.substitution.C23
chr13	104710680	104710733	C(TC)26.substitution.C23
chr16	85424404	85424457	C(TC)26.substitution.C23
chr19	4976251	4976304	C(TC)26.substitution.C23
chr19	25530171	25530224	C(TC)26.substitution.C23
chr19	43933973	43934026	C(TC)26.substitution.C23
chr2	117469089	117469142	C(TC)26.substitution.C23
chr3	10065329	10065382	C(TC)26.substitution.C23
chr4	44744748	44744801	C(TC)26.substitution.C23
chr5	98411181	98411234	C(TC)26.substitution.C23
chr7	63559517	63559570	C(TC)26.substitution.C23
chr7	67914657	67914710	C(TC)26.substitution.C23
chr7	99744365	99744418	C(TC)26.substitution.C23
chr8	113374952	113375005	C(TC)26.substitution.C23
chr1	44133516	44133569	C(TC)26.substitution.C24
chr1	100522520	100522573	C(TC)26.substitution.C24
chr10	41095737	41095790	C(TC)26.substitution.C24
chr10	47433243	47433296	C(TC)26.substitution.C24
chr10	72537958	72538011	C(TC)26.substitution.C24
chr10	96857569	96857622	C(TC)26.substitution.C24
chr11	7338785	7338838	C(TC)26.substitution.C24
chr11	90863166	90863219	C(TC)26.substitution.C24
chr11	111316239	111316292	C(TC)26.substitution.C24
chr13	6540958	6541011	C(TC)26.substitution.C24
chr13	71781897	71781950	C(TC)26.substitution.C24
chr13	90064403	90064456	C(TC)26.substitution.C24
chr13	93126611	93126664	C(TC)26.substitution.C24
chr14	84641084	84641137	C(TC)26.substitution.C24
chr14	102811446	102811499	C(TC)26.substitution.C24
chr16	37641605	37641658	C(TC)26.substitution.C24
chr16	43605178	43605231	C(TC)26.substitution.C24
chr16	49854084	49854137	C(TC)26.substitution.C24
chr16	73891539	73891592	C(TC)26.substitution.C24
chr17	57277619	57277672	C(TC)26.substitution.C24
chr18	42004337	42004390	C(TC)26.substitution.C24
chr18	62578825	62578878	C(TC)26.substitution.C24
chr18	71408358	71408411	C(TC)26.substitution.C24
chr19	21368551	21368604	C(TC)26.substitution.C24
chr19	50179192	50179245	C(TC)26.substitution.C24
chr2	33600011	33600064	C(TC)26.substitution.C24
chr2	153951590	153951643	C(TC)26.substitution.C24
chr3	92450638	92450691	C(TC)26.substitution.C24
chr3	96518882	96518935	C(TC)26.substitution.C24
chr3	102117651	102117704	C(TC)26.substitution.C24
chr3	149756373	149756426	C(TC)26.substitution.C24
chr4	24534012	24534065	C(TC)26.substitution.C24
chr4	68543163	68543216	C(TC)26.substitution.C24
chr4	89114695	89114748	C(TC)26.substitution.C24
chr4	120029220	120029273	C(TC)26.substitution.C24
chr5	77668583	77668636	C(TC)26.substitution.C24
chr5	144786811	144786864	C(TC)26.substitution.C24
chr6	56358985	56359038	C(TC)26.substitution.C24
chr6	67391249	67391302	C(TC)26.substitution.C24
chr6	75209441	75209494	C(TC)26.substitution.C24
chr6	109151551	109151604	C(TC)26.substitution.C24
chr7	36286547	36286600	C(TC)26.substitution.C24
chr8	5289334	5289387	C(TC)26.substitution.C24
chr8	10378376	10378429	C(TC)26.substitution.C24
chr8	124190857	124190910	C(TC)26.substitution.C24
chr9	76477273	76477326	C(TC)26.substitution.C24
chrX	78589238	78589291	C(TC)26.substitution.C24
chr1	3673124	3673177	C(TC)26.substitution.C25
chr1	10576279	10576332	C(TC)26.substitution.C25
chr1	17649237	17649290	C(TC)26.substitution.C25
chr1	18035049	18035102	C(TC)26.substitution.C25
chr1	21683298	21683351	C(TC)26.substitution.C25
chr1	65283956	65284009	C(TC)26.substitution.C25
chr1	74956265	74956318	C(TC)26.substitution.C25
chr1	81187374	81187427	C(TC)26.substitution.C25
chr1	82117197	82117250	C(TC)26.substitution.C25
chr1	83657063	83657116	C(TC)26.substitution.C25
chr1	99463444	99463497	C(TC)26.substitution.C25
chr1	108025112	108025165	C(TC)26.substitution.C25
chr1	111571090	111571143	C(TC)26.substitution.C25
chr1	143987443	143987496	C(TC)26.substitution.C25
chr1	147315900	147315953	C(TC)26.substitution.C25
chr1	170314595	170314648	C(TC)26.substitution.C25
chr1	185935923	185935976	C(TC)26.substitution.C25
chr1	193533902	193533955	C(TC)26.substitution.C25
chr10	13781046	13781099	C(TC)26.substitution.C25
chr10	15329231	15329284	C(TC)26.substitution.C25
chr10	16813371	16813424	C(TC)26.substitution.C25
chr10	36287224	36287277	C(TC)26.substitution.C25
chr10	61525547	61525600	C(TC)26.substitution.C25
chr10	67171013	67171066	C(TC)26.substitution.C25
chr10	74171453	74171506	C(TC)26.substitution.C25
chr10	87617731	87617784	C(TC)26.substitution.C25
chr10	103951322	103951375	C(TC)26.substitution.C25
chr10	107143410	107143463	C(TC)26.substitution.C25
chr10	111740289	111740342	C(TC)26.substitution.C25
chr10	123644714	123644767	C(TC)26.substitution.C25
chr11	20781906	20781959	C(TC)26.substitution.C25
chr11	21429698	21429751	C(TC)26.substitution.C25
chr11	36203290	36203343	C(TC)26.substitution.C25
chr11	80425233	80425286	C(TC)26.substitution.C25
chr11	99353976	99354029	C(TC)26.substitution.C25
chr11	102162054	102162107	C(TC)26.substitution.C25
chr11	108391696	108391749	C(TC)26.substitution.C25
chr12	6785466	6785519	C(TC)26.substitution.C25
chr12	29496529	29496582	C(TC)26.substitution.C25
chr12	49468516	49468569	C(TC)26.substitution.C25
chr12	78096220	78096273	C(TC)26.substitution.C25
chr12	86910828	86910881	C(TC)26.substitution.C25
chr12	94180564	94180617	C(TC)26.substitution.C25
chr12	99472970	99473023	C(TC)26.substitution.C25
chr12	104609410	104609463	C(TC)26.substitution.C25
chr12	115608518	115608571	C(TC)26.substitution.C25
chr13	10632511	10632564	C(TC)26.substitution.C25
chr13	26804838	26804891	C(TC)26.substitution.C25
chr13	47157198	47157251	C(TC)26.substitution.C25
chr13	64843884	64843937	C(TC)26.substitution.C25
chr13	99209451	99209504	C(TC)26.substitution.C25
chr13	108364512	108364565	C(TC)26.substitution.C25
chr14	14198664	14198717	C(TC)26.substitution.C25
chr14	25416746	25416799	C(TC)26.substitution.C25
chr14	45716474	45716527	C(TC)26.substitution.C25
chr14	47802077	47802130	C(TC)26.substitution.C25
chr14	84184174	84184227	C(TC)26.substitution.C25
chr14	108590027	108590080	C(TC)26.substitution.C25
chr14	112882063	112882116	C(TC)26.substitution.C25
chr14	114600784	114600837	C(TC)26.substitution.C25
chr14	122409134	122409187	C(TC)26.substitution.C25
chr15	10203284	10203337	C(TC)26.substitution.C25
chr15	74649434	74649487	C(TC)26.substitution.C25
chr15	76286315	76286368	C(TC)26.substitution.C25
chr15	76615340	76615393	C(TC)26.substitution.C25
chr16	5783809	5783862	C(TC)26.substitution.C25
chr16	13331835	13331888	C(TC)26.substitution.C25
chr16	26642065	26642118	C(TC)26.substitution.C25
chr16	50815782	50815835	C(TC)26.substitution.C25
chr16	67455328	67455381	C(TC)26.substitution.C25
chr16	73206270	73206323	C(TC)26.substitution.C25
chr16	85881810	85881863	C(TC)26.substitution.C25
chr17	10792174	10792227	C(TC)26.substitution.C25
chr17	33521119	33521172	C(TC)26.substitution.C25
chr17	59682753	59682806	C(TC)26.substitution.C25
chr17	59787147	59787200	C(TC)26.substitution.C25
chr17	60991055	60991108	C(TC)26.substitution.C25
chr17	62358990	62359043	C(TC)26.substitution.C25
chr17	82870991	82871044	C(TC)26.substitution.C25
chr17	86477877	86477930	C(TC)26.substitution.C25
chr18	13060898	13060951	C(TC)26.substitution.C25
chr18	37350613	37350666	C(TC)26.substitution.C25
chr18	41095344	41095397	C(TC)26.substitution.C25
chr18	52681492	52681545	C(TC)26.substitution.C25
chr18	76001756	76001809	C(TC)26.substitution.C25
chr18	85220454	85220507	C(TC)26.substitution.C25
chr19	10177776	10177829	C(TC)26.substitution.C25
chr19	26288358	26288411	C(TC)26.substitution.C25
chr19	28813481	28813534	C(TC)26.substitution.C25
chr1_GL456211_random	42888	42941	C(TC)26.substitution.C25
chr2	14628093	14628146	C(TC)26.substitution.C25
chr2	15499586	15499639	C(TC)26.substitution.C25
chr2	29757209	29757262	C(TC)26.substitution.C25
chr2	81834016	81834069	C(TC)26.substitution.C25
chr2	92144632	92144685	C(TC)26.substitution.C25
chr2	114815620	114815673	C(TC)26.substitution.C25
chr2	121479441	121479494	C(TC)26.substitution.C25
chr2	130330739	130330792	C(TC)26.substitution.C25
chr2	145870520	145870573	C(TC)26.substitution.C25
chr2	152929638	152929691	C(TC)26.substitution.C25
chr2	168284746	168284799	C(TC)26.substitution.C25
chr3	11870758	11870811	C(TC)26.substitution.C25
chr3	20245391	20245444	C(TC)26.substitution.C25
chr3	22749311	22749364	C(TC)26.substitution.C25
chr3	39115221	39115274	C(TC)26.substitution.C25
chr3	44444984	44445037	C(TC)26.substitution.C25
chr3	71664883	71664936	C(TC)26.substitution.C25
chr3	79680549	79680602	C(TC)26.substitution.C25
chr3	84656147	84656200	C(TC)26.substitution.C25
chr3	89828108	89828161	C(TC)26.substitution.C25
chr3	114015344	114015397	C(TC)26.substitution.C25
chr3	132576954	132577007	C(TC)26.substitution.C25
chr3	154990778	154990831	C(TC)26.substitution.C25
chr4	6050090	6050143	C(TC)26.substitution.C25
chr4	11718369	11718422	C(TC)26.substitution.C25
chr4	12312556	12312609	C(TC)26.substitution.C25
chr4	14249143	14249196	C(TC)26.substitution.C25
chr4	67154665	67154718	C(TC)26.substitution.C25
chr4	74327337	74327390	C(TC)26.substitution.C25
chr4	75563023	75563076	C(TC)26.substitution.C25
chr4	93656043	93656096	C(TC)26.substitution.C25
chr4	109525737	109525790	C(TC)26.substitution.C25
chr4	109551144	109551197	C(TC)26.substitution.C25
chr4	126798779	126798832	C(TC)26.substitution.C25
chr4	136519733	136519786	C(TC)26.substitution.C25
chr4_JH584293_random	35308	35361	C(TC)26.substitution.C25
chr5	11838249	11838302	C(TC)26.substitution.C25
chr5	56881653	56881706	C(TC)26.substitution.C25
chr5	134948661	134948714	C(TC)26.substitution.C25
chr5	147189692	147189745	C(TC)26.substitution.C25
chr5	148078626	148078679	C(TC)26.substitution.C25
chr6	14264719	14264772	C(TC)26.substitution.C25
chr6	43723291	43723344	C(TC)26.substitution.C25
chr6	76246300	76246353	C(TC)26.substitution.C25
chr6	81228066	81228119	C(TC)26.substitution.C25
chr6	104485929	104485982	C(TC)26.substitution.C25
chr6	138324945	138324998	C(TC)26.substitution.C25
chr7	13049517	13049570	C(TC)26.substitution.C25
chr7	13535394	13535447	C(TC)26.substitution.C25
chr7	70287541	70287594	C(TC)26.substitution.C25
chr7	144330745	144330798	C(TC)26.substitution.C25
chr8	31580823	31580876	C(TC)26.substitution.C25
chr8	52637675	52637728	C(TC)26.substitution.C25
chr8	56263625	56263678	C(TC)26.substitution.C25
chr8	58906537	58906590	C(TC)26.substitution.C25
chr8	96177890	96177943	C(TC)26.substitution.C25
chr8	106578485	106578538	C(TC)26.substitution.C25
chr8	123870499	123870552	C(TC)26.substitution.C25
chr9	7549326	7549379	C(TC)26.substitution.C25
chr9	29483090	29483143	C(TC)26.substitution.C25
chr9	52512491	52512544	C(TC)26.substitution.C25
chr9	53715741	53715794	C(TC)26.substitution.C25
chr9	111168864	111168917	C(TC)26.substitution.C25
chr9	116488163	116488216	C(TC)26.substitution.C25
chrX	46214424	46214477	C(TC)26.substitution.C25
chrX	52711505	52711558	C(TC)26.substitution.C25
chrX	88292065	88292118	C(TC)26.substitution.C25
chrX	92668070	92668123	C(TC)26.substitution.C25
chrX	115281598	115281651	C(TC)26.substitution.C25
chrX	118125914	118125967	C(TC)26.substitution.C25
chrX	122477039	122477092	C(TC)26.substitution.C25
chrX	129374127	129374180	C(TC)26.substitution.C25
chrX	158149411	158149464	C(TC)26.substitution.C25
chrX	165003773	165003826	C(TC)26.substitution.C25
chr1	3300533	3300594	C(TC)30.substitution.C1
chr1	41101067	41101128	C(TC)30.substitution.C1
chr1	53803275	53803336	C(TC)30.substitution.C1
chr1	68464775	68464836	C(TC)30.substitution.C1
chr1	78878921	78878982	C(TC)30.substitution.C1
chr1	122747198	122747259	C(TC)30.substitution.C1
chr1	146266281	146266342	C(TC)30.substitution.C1
chr1	167694519	167694580	C(TC)30.substitution.C1
chr10	43039258	43039319	C(TC)30.substitution.C1
chr10	66082468	66082529	C(TC)30.substitution.C1
chr11	58926640	58926701	C(TC)30.substitution.C1
chr12	3758883	3758944	C(TC)30.substitution.C1
chr12	26599780	26599841	C(TC)30.substitution.C1
chr12	41519805	41519866	C(TC)30.substitution.C1
chr13	7691768	7691829	C(TC)30.substitution.C1
chr13	34543297	34543358	C(TC)30.substitution.C1
chr13	42280694	42280755	C(TC)30.substitution.C1
chr13	43644980	43645041	C(TC)30.substitution.C1
chr13	52618890	52618951	C(TC)30.substitution.C1
chr13	66848083	66848144	C(TC)30.substitution.C1
chr13	84945267	84945328	C(TC)30.substitution.C1
chr13	118108853	118108914	C(TC)30.substitution.C1
chr14	18550230	18550291	C(TC)30.substitution.C1
chr14	88824595	88824656	C(TC)30.substitution.C1
chr14	91331179	91331240	C(TC)30.substitution.C1
chr15	55822633	55822694	C(TC)30.substitution.C1
chr15	71019976	71020037	C(TC)30.substitution.C1
chr16	41293607	41293668	C(TC)30.substitution.C1
chr16	75312869	75312930	C(TC)30.substitution.C1
chr17	18421719	18421780	C(TC)30.substitution.C1
chr17	18944731	18944792	C(TC)30.substitution.C1
chr17	43895059	43895120	C(TC)30.substitution.C1
chr17	57361215	57361276	C(TC)30.substitution.C1
chr17	83823764	83823825	C(TC)30.substitution.C1
chr18	83609691	83609752	C(TC)30.substitution.C1
chr19	47308058	47308119	C(TC)30.substitution.C1
chr2	14177457	14177518	C(TC)30.substitution.C1
chr2	41558148	41558209	C(TC)30.substitution.C1
chr2	57441685	57441746	C(TC)30.substitution.C1
chr2	57782501	57782562	C(TC)30.substitution.C1
chr2	81142997	81143058	C(TC)30.substitution.C1
chr2	87157881	87157942	C(TC)30.substitution.C1
chr2	103153904	103153965	C(TC)30.substitution.C1
chr2	149296261	149296322	C(TC)30.substitution.C1
chr2	174669560	174669621	C(TC)30.substitution.C1
chr3	33858732	33858793	C(TC)30.substitution.C1
chr3	37775387	37775448	C(TC)30.substitution.C1
chr3	63651374	63651435	C(TC)30.substitution.C1
chr3	122715386	122715447	C(TC)30.substitution.C1
chr4	22472696	22472757	C(TC)30.substitution.C1
chr4	54814851	54814912	C(TC)30.substitution.C1
chr4	72924782	72924843	C(TC)30.substitution.C1
chr4	144970501	144970562	C(TC)30.substitution.C1
chr5	94437688	94437749	C(TC)30.substitution.C1
chr5	109888556	109888617	C(TC)30.substitution.C1
chr6	33479963	33480024	C(TC)30.substitution.C1
chr6	56630353	56630414	C(TC)30.substitution.C1
chr6	64733248	64733309	C(TC)30.substitution.C1
chr6	68558851	68558912	C(TC)30.substitution.C1
chr6	102529089	102529150	C(TC)30.substitution.C1
chr6	124897897	124897958	C(TC)30.substitution.C1
chr7	4448778	4448839	C(TC)30.substitution.C1
chr7	25599149	25599210	C(TC)30.substitution.C1
chr7	69753278	69753339	C(TC)30.substitution.C1
chr7	71247714	71247775	C(TC)30.substitution.C1
chr7	71447102	71447163	C(TC)30.substitution.C1
chr7	96213657	96213718	C(TC)30.substitution.C1
chr7	113128495	113128556	C(TC)30.substitution.C1
chr7	128043375	128043436	C(TC)30.substitution.C1
chr8	60447127	60447188	C(TC)30.substitution.C1
chr8	82447155	82447216	C(TC)30.substitution.C1
chr9	6085173	6085234	C(TC)30.substitution.C1
chr9	76449792	76449853	C(TC)30.substitution.C1
chr9	81557481	81557542	C(TC)30.substitution.C1
chr9	120870483	120870544	C(TC)30.substitution.C1
chrX	5285190	5285251	C(TC)30.substitution.C1
chrX	56225771	56225832	C(TC)30.substitution.C1
chrX	100127997	100128058	C(TC)30.substitution.C1
chrX	107750885	107750946	C(TC)30.substitution.C1
chrY	1268961	1269022	C(TC)30.substitution.C1
chrY	14069286	14069347	C(TC)30.substitution.C1
chrY	45304756	45304817	C(TC)30.substitution.C1
chrY	56984248	56984309	C(TC)30.substitution.C1
chrY	85495844	85495905	C(TC)30.substitution.C1
chrY	87053205	87053266	C(TC)30.substitution.C1
chrY	88244406	88244467	C(TC)30.substitution.C1
chr1	81309097	81309158	C(TC)30.substitution.C2
chr10	16010964	16011025	C(TC)30.substitution.C2
chr16	51653602	51653663	C(TC)30.substitution.C2
chr2	114711710	114711771	C(TC)30.substitution.C2
chr2	149817947	149818008	C(TC)30.substitution.C2
chr3	141962456	141962517	C(TC)30.substitution.C2
chr4	26215322	26215383	C(TC)30.substitution.C2
chr4	42777712	42777773	C(TC)30.substitution.C2
chr4	133201668	133201729	C(TC)30.substitution.C2
chr4_JH584294_random	125507	125568	C(TC)30.substitution.C2
chr5	128171654	128171715	C(TC)30.substitution.C2
chr6	96309298	96309359	C(TC)30.substitution.C2
chr7	139845957	139846018	C(TC)30.substitution.C2
chr1	4611414	4611475	C(TC)30.substitution.C3
chr1	142630342	142630403	C(TC)30.substitution.C3
chr1	157828504	157828565	C(TC)30.substitution.C3
chr10	71277480	71277541	C(TC)30.substitution.C3
chr11	71954856	71954917	C(TC)30.substitution.C3
chr4	39706704	39706765	C(TC)30.substitution.C3
chr6	11236984	11237045	C(TC)30.substitution.C3
chr10	55101277	55101338	C(TC)30.substitution.C4
chr11	4696668	4696729	C(TC)30.substitution.C4
chr18	43483004	43483065	C(TC)30.substitution.C4
chr18	63995009	63995070	C(TC)30.substitution.C4
chr19	24927863	24927924	C(TC)30.substitution.C4
chr8	74841586	74841647	C(TC)30.substitution.C4
chr9	61698358	61698419	C(TC)30.substitution.C4
chr9	67080938	67080999	C(TC)30.substitution.C4
chrX	167775912	167775973	C(TC)30.substitution.C4
chr12	117063930	117063991	C(TC)30.substitution.C5
chr13	39178914	39178975	C(TC)30.substitution.C5
chr16	3674560	3674621	C(TC)30.substitution.C5
chr7	104183180	104183241	C(TC)30.substitution.C5
chrX	68249238	68249299	C(TC)30.substitution.C5
chrX	111396191	111396252	C(TC)30.substitution.C5
chr1	115032252	115032313	C(TC)30.substitution.C6
chr3	124718462	124718523	C(TC)30.substitution.C6
chr4	9696194	9696255	C(TC)30.substitution.C6
chr6	53933686	53933747	C(TC)30.substitution.C6
chr6	76764666	76764727	C(TC)30.substitution.C6
chr7	128383722	128383783	C(TC)30.substitution.C6
chr8	42228302	42228363	C(TC)30.substitution.C6
chr9	12747771	12747832	C(TC)30.substitution.C6
chr9	114947224	114947285	C(TC)30.substitution.C6
chrX	92495217	92495278	C(TC)30.substitution.C6
chr12	14874176	14874237	C(TC)30.substitution.C7
chr18	73816160	73816221	C(TC)30.substitution.C7
chr2	133373587	133373648	C(TC)30.substitution.C7
chr2	140509414	140509475	C(TC)30.substitution.C7
chr3	124104194	124104255	C(TC)30.substitution.C7
chr6	15579852	15579913	C(TC)30.substitution.C7
chr6	38927588	38927649	C(TC)30.substitution.C7
chr9	82616960	82617021	C(TC)30.substitution.C7
chrY	55545757	55545818	C(TC)30.substitution.C7
chr1	16262465	16262526	C(TC)30.substitution.C8
chr17	86117480	86117541	C(TC)30.substitution.C8
chr18	68646468	68646529	C(TC)30.substitution.C8
chr3	94355583	94355644	C(TC)30.substitution.C8
chr5	142580942	142581003	C(TC)30.substitution.C8
chr7	49641366	49641427	C(TC)30.substitution.C8
chr8	33567059	33567120	C(TC)30.substitution.C8
chrY	32112832	32112893	C(TC)30.substitution.C8
chr1	178183366	178183427	C(TC)30.substitution.C9
chrY	86859540	86859601	C(TC)30.substitution.C9
chr11	56606627	56606688	C(TC)30.substitution.C10
chr11	98559059	98559120	C(TC)30.substitution.C10
chrX	133909301	133909362	C(TC)30.substitution.C10
chr12	73488660	73488721	C(TC)30.substitution.C11
chr13	70180544	70180605	C(TC)30.substitution.C11
chr2	51206758	51206819	C(TC)30.substitution.C11
chr4	49501158	49501219	C(TC)30.substitution.C11
chr7	78493315	78493376	C(TC)30.substitution.C11
chr8	66132946	66133007	C(TC)30.substitution.C11
chr4	6206172	6206233	C(TC)30.substitution.C13
chr4	29588892	29588953	C(TC)30.substitution.C14
chr16	7041260	7041321	C(TC)30.substitution.C15
chr13	47870832	47870893	C(TC)30.substitution.C16
chr6	90039616	90039677	C(TC)30.substitution.C16
chr8	11324449	11324510	C(TC)30.substitution.C17
chr10	32192855	32192916	C(TC)30.substitution.C18
chr13	10294435	10294496	C(TC)30.substitution.C18
chr18	4135195	4135256	C(TC)30.substitution.C19
chr4	124158421	124158482	C(TC)30.substitution.C19
chr12	98231859	98231920	C(TC)30.substitution.C20
chr13	10423029	10423090	C(TC)30.substitution.C20
chr4	77703232	77703293	C(TC)30.substitution.C20
chr5	37695008	37695069	C(TC)30.substitution.C20
chr6	45341475	45341536	C(TC)30.substitution.C20
chr10	122296356	122296417	C(TC)30.substitution.C21
chr13	51765951	51766012	C(TC)30.substitution.C21
chrX	80284452	80284513	C(TC)30.substitution.C21
chr1	167047550	167047611	C(TC)30.substitution.C22
chr10	58708258	58708319	C(TC)30.substitution.C22
chr10	69706277	69706338	C(TC)30.substitution.C22
chr15	34732685	34732746	C(TC)30.substitution.C22
chr2	130506724	130506785	C(TC)30.substitution.C22
chr3	117856371	117856432	C(TC)30.substitution.C22
chr3	121343981	121344042	C(TC)30.substitution.C22
chr5	50506767	50506828	C(TC)30.substitution.C22
chr1	40194047	40194108	C(TC)30.substitution.C23
chr10	58975559	58975620	C(TC)30.substitution.C23
chr11	112417985	112418046	C(TC)30.substitution.C23
chr14	58423448	58423509	C(TC)30.substitution.C23
chr14	83416801	83416862	C(TC)30.substitution.C23
chr16	34627680	34627741	C(TC)30.substitution.C23
chr18	46924663	46924724	C(TC)30.substitution.C23
chr2	12004866	12004927	C(TC)30.substitution.C23
chr2	14737596	14737657	C(TC)30.substitution.C23
chr4	11310166	11310227	C(TC)30.substitution.C23
chr7	70590907	70590968	C(TC)30.substitution.C23
chr8	126681199	126681260	C(TC)30.substitution.C23
chr9	28960769	28960830	C(TC)30.substitution.C23
chr9	51921177	51921238	C(TC)30.substitution.C23
chr11	73877932	73877993	C(TC)30.substitution.C24
chr12	66906366	66906427	C(TC)30.substitution.C24
chr18	37002922	37002983	C(TC)30.substitution.C24
chr19	19278816	19278877	C(TC)30.substitution.C24
chr19	29893156	29893217	C(TC)30.substitution.C24
chr2	86165290	86165351	C(TC)30.substitution.C24
chr8	15413112	15413173	C(TC)30.substitution.C24
chr1	164135791	164135852	C(TC)30.substitution.C25
chr10	87385818	87385879	C(TC)30.substitution.C25
chr10	116230350	116230411	C(TC)30.substitution.C25
chr11	50839575	50839636	C(TC)30.substitution.C25
chr12	115596529	115596590	C(TC)30.substitution.C25
chr14	24246558	24246619	C(TC)30.substitution.C25
chr14	113961353	113961414	C(TC)30.substitution.C25
chr5	101307804	101307865	C(TC)30.substitution.C25
chr7	16075779	16075840	C(TC)30.substitution.C25
chr7	66864922	66864983	C(TC)30.substitution.C25
chr7	94609647	94609708	C(TC)30.substitution.C25
chrX	71910151	71910212	C(TC)30.substitution.C25
chrX	97011273	97011334	C(TC)30.substitution.C25
chrX	129274681	129274742	C(TC)30.substitution.C25
chrY	33077005	33077066	C(TC)30.substitution.C25
chrY	42057862	42057923	C(TC)30.substitution.C25
chr1	47725558	47725619	C(TC)30.substitution.C26
chr1	85034182	85034243	C(TC)30.substitution.C26
chr1	118851878	118851939	C(TC)30.substitution.C26
chr10	93689417	93689478	C(TC)30.substitution.C26
chr12	115334054	115334115	C(TC)30.substitution.C26
chr13	111818779	111818840	C(TC)30.substitution.C26
chr15	8711297	8711358	C(TC)30.substitution.C26
chr15	13028194	13028255	C(TC)30.substitution.C26
chr17	51235395	51235456	C(TC)30.substitution.C26
chr17	52989290	52989351	C(TC)30.substitution.C26
chr17	94201616	94201677	C(TC)30.substitution.C26
chr19	52130396	52130457	C(TC)30.substitution.C26
chr3	30823794	30823855	C(TC)30.substitution.C26
chr5	48825334	48825395	C(TC)30.substitution.C26
chr6	14000644	14000705	C(TC)30.substitution.C26
chr8	81806642	81806703	C(TC)30.substitution.C26
chr8	93285613	93285674	C(TC)30.substitution.C26
chr9	16279541	16279602	C(TC)30.substitution.C26
chr9	43181435	43181496	C(TC)30.substitution.C26
chr9	82250733	82250794	C(TC)30.substitution.C26
chrX	141480720	141480781	C(TC)30.substitution.C26
chr1	20054703	20054764	C(TC)30.substitution.C27
chr11	67273797	67273858	C(TC)30.substitution.C27
chr14	11806456	11806517	C(TC)30.substitution.C27
chr15	57494472	57494533	C(TC)30.substitution.C27
chr2	52974597	52974658	C(TC)30.substitution.C27
chr2	86155199	86155260	C(TC)30.substitution.C27
chr3	48946358	48946419	C(TC)30.substitution.C27
chr5	96904918	96904979	C(TC)30.substitution.C27
chr5	147811577	147811638	C(TC)30.substitution.C27
chr6	63566299	63566360	C(TC)30.substitution.C27
chr6	88591839	88591900	C(TC)30.substitution.C27
chr6	103546835	103546896	C(TC)30.substitution.C27
chr9	103655077	103655138	C(TC)30.substitution.C27
chrX	167201752	167201813	C(TC)30.substitution.C27
chr1	35662444	35662505	C(TC)30.substitution.C28
chr1	121643355	121643416	C(TC)30.substitution.C28
chr10	31553778	31553839	C(TC)30.substitution.C28
chr10	112250809	112250870	C(TC)30.substitution.C28
chr10	118741662	118741723	C(TC)30.substitution.C28
chr11	10292969	10293030	C(TC)30.substitution.C28
chr11	32608798	32608859	C(TC)30.substitution.C28
chr11	47902102	47902163	C(TC)30.substitution.C28
chr12	118898754	118898815	C(TC)30.substitution.C28
chr13	91710113	91710174	C(TC)30.substitution.C28
chr14	75033888	75033949	C(TC)30.substitution.C28
chr16	62445286	62445347	C(TC)30.substitution.C28
chr18	46462851	46462912	C(TC)30.substitution.C28
chr18	56614624	56614685	C(TC)30.substitution.C28
chr2	139104934	139104995	C(TC)30.substitution.C28
chr2	175833722	175833783	C(TC)30.substitution.C28
chr4	79532872	79532933	C(TC)30.substitution.C28
chr5	78058791	78058852	C(TC)30.substitution.C28
chr6	45708320	45708381	C(TC)30.substitution.C28
chr8	10386160	10386221	C(TC)30.substitution.C28
chr9	29736812	29736873	C(TC)30.substitution.C28
chrX	28282878	28282939	C(TC)30.substitution.C28
chrX	68121802	68121863	C(TC)30.substitution.C28
chr1	3300537	3300598	C(TC)30.substitution.C29
chr1	7450712	7450773	C(TC)30.substitution.C29
chr1	102278076	102278137	C(TC)30.substitution.C29
chr1	134253143	134253204	C(TC)30.substitution.C29
chr1	146266285	146266346	C(TC)30.substitution.C29
chr11	7691673	7691734	C(TC)30.substitution.C29
chr11	26256361	26256422	C(TC)30.substitution.C29
chr11	92984591	92984652	C(TC)30.substitution.C29
chr11	118860232	118860293	C(TC)30.substitution.C29
chr12	23767640	23767701	C(TC)30.substitution.C29
chr12	41519809	41519870	C(TC)30.substitution.C29
chr12	62008606	62008667	C(TC)30.substitution.C29
chr13	31832828	31832889	C(TC)30.substitution.C29
chr13	35214062	35214123	C(TC)30.substitution.C29
chr13	43644984	43645045	C(TC)30.substitution.C29
chr13	118108857	118108918	C(TC)30.substitution.C29
chr14	88824599	88824660	C(TC)30.substitution.C29
chr14	96089446	96089507	C(TC)30.substitution.C29
chr15	34266017	34266078	C(TC)30.substitution.C29
chr15	39648015	39648076	C(TC)30.substitution.C29
chr15	59490330	59490391	C(TC)30.substitution.C29
chr15	90726440	90726501	C(TC)30.substitution.C29
chr16	3407314	3407375	C(TC)30.substitution.C29
chr16	45678697	45678758	C(TC)30.substitution.C29
chr16	74750328	74750389	C(TC)30.substitution.C29
chr16	81003623	81003684	C(TC)30.substitution.C29
chr17	4947383	4947444	C(TC)30.substitution.C29
chr17	18944735	18944796	C(TC)30.substitution.C29
chr17	82924893	82924954	C(TC)30.substitution.C29
chr18	41476829	41476890	C(TC)30.substitution.C29
chr19	49561992	49562053	C(TC)30.substitution.C29
chr2	14177461	14177522	C(TC)30.substitution.C29
chr2	79073886	79073947	C(TC)30.substitution.C29
chr2	146903179	146903240	C(TC)30.substitution.C29
chr2	155310435	155310496	C(TC)30.substitution.C29
chr2	158155563	158155624	C(TC)30.substitution.C29
chr2	158429067	158429128	C(TC)30.substitution.C29
chr2	172582905	172582966	C(TC)30.substitution.C29
chr3	33858736	33858797	C(TC)30.substitution.C29
chr3	78796869	78796930	C(TC)30.substitution.C29
chr3	94237927	94237988	C(TC)30.substitution.C29
chr3	121099371	121099432	C(TC)30.substitution.C29
chr3	122715390	122715451	C(TC)30.substitution.C29
chr4	72668364	72668425	C(TC)30.substitution.C29
chr4	95005022	95005083	C(TC)30.substitution.C29
chr4	95734821	95734882	C(TC)30.substitution.C29
chr4	116588944	116589005	C(TC)30.substitution.C29
chr4	129569125	129569186	C(TC)30.substitution.C29
chr5	4826499	4826560	C(TC)30.substitution.C29
chr5	23422537	23422598	C(TC)30.substitution.C29
chr5	63978741	63978802	C(TC)30.substitution.C29
chr5	68753978	68754039	C(TC)30.substitution.C29
chr6	33479967	33480028	C(TC)30.substitution.C29
chr6	43268272	43268333	C(TC)30.substitution.C29
chr6	60560259	60560320	C(TC)30.substitution.C29
chr6	64733252	64733313	C(TC)30.substitution.C29
chr6	102529093	102529154	C(TC)30.substitution.C29
chr7	71447106	71447167	C(TC)30.substitution.C29
chr7	104599203	104599264	C(TC)30.substitution.C29
chr7	113128499	113128560	C(TC)30.substitution.C29
chr7	144310673	144310734	C(TC)30.substitution.C29
chr8	15020534	15020595	C(TC)30.substitution.C29
chr8	41989741	41989802	C(TC)30.substitution.C29
chr8	42686829	42686890	C(TC)30.substitution.C29
chr8	52550575	52550636	C(TC)30.substitution.C29
chr8	64633530	64633591	C(TC)30.substitution.C29
chr8	65160163	65160224	C(TC)30.substitution.C29
chr8	82447159	82447220	C(TC)30.substitution.C29
chr8	120531736	120531797	C(TC)30.substitution.C29
chr9	49702798	49702859	C(TC)30.substitution.C29
chr9	72751585	72751646	C(TC)30.substitution.C29
chr9	76449796	76449857	C(TC)30.substitution.C29
chr9	80390547	80390608	C(TC)30.substitution.C29
chr9	81557485	81557546	C(TC)30.substitution.C29
chr9	120870487	120870548	C(TC)30.substitution.C29
chrX	5285194	5285255	C(TC)30.substitution.C29
chrX	13060624	13060685	C(TC)30.substitution.C29
chrX	107750889	107750950	C(TC)30.substitution.C29
chrY	265627	265688	C(TC)30.substitution.C29

## Sheet: T06
#chr	start	end
chr1	3175239	3175255
chr1	3287527	3287584
chr1	3574485	3574513
chr1	3589178	3589229
chr1	3589252	3589323
chr1	3994342	3994361
chr1	3994520	3994561
chr1	4637530	4637627
chr1	4688371	4688389
chr1	5265961	5265979
chr1	5378275	5378305
chr1	5487009	5487094
chr1	5568680	5568701
chr1	5568724	5568751
chr1	5610563	5610616
chr1	5632911	5632927
chr1	5755012	5755040
chr1	5788252	5788270
chr1	5934429	5934492
chr1	6332102	6332127
chr1	6383207	6383225
chr1	6765071	6765142
chr1	7278938	7278987
chr1	7312334	7312379
chr1	7348343	7348386
chr1	7348391	7348422
chr1	7348447	7348500
chr1	7348523	7348542
chr1	7547632	7547658
chr1	7668271	7668302
chr1	7668386	7668405
chr1	7668459	7668489
chr1	7668510	7668548
chr1	7668559	7668578
chr1	7668589	7668619
chr1	7675935	7676022
chr1	7685524	7685540
chr1	7779874	7779903
chr1	7936069	7936091
chr1	7980067	7980086
chr1	8096444	8096472
chr1	8156156	8156178
chr1	8382822	8382846
chr1	8389957	8389978
chr1	8794758	8794785
chr1	8794824	8794900
chr1	8939157	8939173
chr1	9372206	9372227
chr1	9413860	9413876
chr1	10376364	10376413
chr1	10376453	10376496
chr1	10444974	10444991
chr1	10445055	10445076
chr1	10593396	10593412
chr1	10857875	10857899
chr1	11174406	11174473
chr1	11330612	11330638
chr1	11414697	11414713
chr1	11709055	11709084
chr1	11709557	11709578
chr1	11949916	11949938
chr1	12038250	12038277
chr1	12630769	12630785
chr1	12759489	12759572
chr1	12774234	12774300
chr1	12774369	12774385
chr1	12984060	12984116
chr1	12984168	12984218
chr1	13610755	13610772
chr1	13611928	13611961
chr1	13739251	13739268
chr1	13739337	13739430
chr1	13739435	13739503
chr1	13954890	13954906
chr1	14034499	14034547
chr1	14095475	14095496
chr1	14133037	14133059
chr1	14216489	14216514
chr1	14685280	14685322
chr1	14711446	14711487
chr1	14730704	14730774
chr1	15127420	15127462
chr1	15160175	15160195
chr1	15337802	15337836
chr1	15345859	15345881
chr1	15501069	15501099
chr1	15501122	15501152
chr1	15501163	15501194
chr1	15501200	15501258
chr1	15501290	15501317
chr1	16010254	16010299
chr1	16010303	16010361
chr1	16010374	16010420
chr1	16010495	16010541
chr1	16042470	16042489
chr1	16171941	16171961
chr1	16290002	16290045
chr1	16478383	16478427
chr1	16826790	16826807
chr1	16826821	16826856
chr1	16882573	16882591
chr1	17317401	17317434
chr1	17396131	17396148
chr1	17473505	17473529
chr1	17634523	17634616
chr1	17634657	17634675
chr1	17738268	17738345
chr1	17793215	17793243
chr1	17890499	17890519
chr1	17913715	17913752
chr1	18471714	18471779
chr1	18500726	18500745
chr1	18506480	18506513
chr1	18506590	18506621
chr1	18506635	18506656
chr1	19104889	19104917
chr1	19104942	19104987
chr1	19165085	19165151
chr1	19165152	19165173
chr1	19165185	19165221
chr1	19210173	19210195
chr1	19241726	19241774
chr1	19553340	19553369
chr1	19823863	19823879
chr1	20061359	20061411
chr1	20061493	20061542
chr1	20076274	20076296
chr1	20420766	20420803
chr1	20914684	20914701
chr1	21296149	21296198
chr1	21566493	21566518
chr1	21574043	21574112
chr1	21762300	21762323
chr1	21834098	21834131
chr1	22280941	22280963
chr1	22280990	22281010
chr1	22281329	22281355
chr1	22281397	22281419
chr1	22281468	22281511
chr1	22281516	22281593
chr1	22534113	22534129
chr1	22562535	22562555
chr1	22898606	22898659
chr1	23147576	23147600
chr1	23147636	23147708
chr1	23257089	23257117
chr1	23293722	23293738
chr1	23443000	23443029
chr1	23530717	23530794
chr1	23640619	23640675
chr1	23640809	23640828
chr1	23773238	23773260
chr1	23795876	23795935
chr1	23795978	23796044
chr1	23796092	23796159
chr1	23924085	23924118
chr1	24132646	24132663
chr1	24631073	24631092
chr1	24631095	24631126
chr1	24631148	24631165
chr1	24631169	24631188
chr1	24631190	24631215
chr1	24784856	24784879
chr1	24855471	24855488
chr1	24890235	24890256
chr1	24897526	24897544
chr1	25001450	25001509
chr1	25635829	25635853
chr1	25769792	25769809
chr1	25829996	25830019
chr1	26178721	26178737
chr1	26479240	26479258
chr1	26540559	26540578
chr1	26906904	26906920
chr1	26906967	26906998
chr1	26943796	26943828
chr1	27331054	27331070
chr1	27619661	27619685
chr1	27797531	27797555
chr1	27929718	27929737
chr1	27986278	27986306
chr1	28034687	28034709
chr1	28089947	28089968
chr1	28089981	28089999
chr1	28090004	28090035
chr1	28090076	28090113
chr1	28090167	28090218
chr1	28090230	28090309
chr1	28090340	28090423
chr1	28090432	28090485
chr1	28090487	28090510
chr1	28090551	28090598
chr1	28090598	28090639
chr1	28122261	28122277
chr1	28146727	28146822
chr1	28694671	28694692
chr1	28737367	28737386
chr1	28753321	28753380
chr1	28753389	28753417
chr1	28753419	28753435
chr1	28855342	28855376
chr1	28855805	28855833
chr1	28856150	28856184
chr1	28945111	28945166
chr1	29097185	29097214
chr1	29114790	29114851
chr1	29220337	29220377
chr1	29280515	29280538
chr1	29302963	29302988
chr1	29431293	29431310
chr1	29474652	29474674
chr1	29474676	29474694
chr1	29474722	29474794
chr1	29474795	29474813
chr1	29474836	29474854
chr1	29474860	29474884
chr1	29474892	29474932
chr1	29474977	29474996
chr1	29475002	29475071
chr1	29680280	29680302
chr1	29770591	29770619
chr1	29917964	29917984
chr1	30090027	30090043
chr1	30090815	30090833
chr1	30262797	30262840
chr1	30451876	30451924
chr1	30451994	30452057
chr1	30597478	30597499
chr1	30913010	30913042
chr1	31172156	31172188
chr1	31244742	31244767
chr1	31571891	31571920
chr1	31571959	31571983
chr1	31671141	31671184
chr1	31671213	31671238
chr1	32359014	32359045
chr1	32895749	32895766
chr1	32895772	32895794
chr1	32927165	32927208
chr1	32927278	32927302
chr1	33009937	33009957
chr1	33069801	33069821
chr1	33277569	33277617
chr1	33680461	33680479
chr1	33918218	33918236
chr1	34520006	34520028
chr1	34520104	34520126
chr1	34520167	34520189
chr1	34520216	34520234
chr1	34520301	34520319
chr1	34520351	34520369
chr1	34540431	34540466
chr1	34638100	34638118
chr1	34672636	34672715
chr1	35185892	35185909
chr1	35259125	35259158
chr1	35280195	35280215
chr1	35280249	35280269
chr1	35280269	35280286
chr1	35353521	35353550
chr1	35506207	35506293
chr1	35632525	35632558
chr1	35646134	35646154
chr1	35723154	35723195
chr1	35723241	35723260
chr1	35808810	35808883
chr1	35808886	35808922
chr1	35877982	35878074
chr1	35905111	35905158
chr1	35905166	35905183
chr1	36012155	36012171
chr1	36484634	36484675
chr1	36741541	36741557
chr1	36741613	36741677
chr1	36741889	36741905
chr1	37240829	37240847
chr1	37719197	37719215
chr1	37720329	37720356
chr1	37744351	37744374
chr1	38713910	38713955
chr1	38836691	38836709
chr1	38981130	38981179
chr1	39005245	39005300
chr1	39006824	39006844
chr1	39006864	39006885
chr1	39006925	39006944
chr1	39019016	39019047
chr1	39119713	39119760
chr1	39192179	39192207
chr1	39192225	39192277
chr1	39192799	39192815
chr1	39193665	39193683
chr1	40187024	40187109
chr1	40306420	40306437
chr1	40306738	40306763
chr1	40306813	40306834
chr1	40475567	40475600
chr1	40475624	40475649
chr1	40571071	40571088
chr1	40571110	40571136
chr1	40848883	40848907
chr1	40848930	40848977
chr1	40849085	40849116
chr1	40884698	40884728
chr1	40947237	40947261
chr1	41129365	41129408
chr1	41157707	41157725
chr1	41220746	41220767
chr1	41220802	41220891
chr1	41365115	41365197
chr1	41365594	41365645
chr1	41365645	41365665
chr1	41388474	41388491
chr1	41576750	41576843
chr1	42201024	42201042
chr1	42276181	42276219
chr1	42328098	42328118
chr1	42333726	42333750
chr1	42415283	42415328
chr1	42517678	42517695
chr1	42694861	42694904
chr1	42697025	42697059
chr1	42713899	42713919
chr1	42714609	42714630
chr1	42873928	42873961
chr1	42873963	42873986
chr1	43197695	43197715
chr1	43197727	43197752
chr1	43197828	43197867
chr1	43200630	43200646
chr1	43200716	43200744
chr1	43200750	43200766
chr1	43200823	43200854
chr1	43200912	43200929
chr1	43201000	43201016
chr1	43201050	43201066
chr1	43201103	43201133
chr1	43201171	43201201
chr1	43291753	43291773
chr1	43291892	43291911
chr1	43394648	43394668
chr1	43423927	43424012
chr1	43523018	43523052
chr1	43523078	43523119
chr1	43690434	43690450
chr1	43690501	43690551
chr1	43882397	43882418
chr1	44199185	44199209
chr1	44199248	44199264
chr1	44239163	44239183
chr1	44239213	44239268
chr1	44239300	44239376
chr1	44318736	44318753
chr1	44318797	44318860
chr1	44333232	44333307
chr1	44419286	44419312
chr1	44440049	44440103
chr1	44440104	44440170
chr1	44440178	44440227
chr1	44511412	44511450
chr1	44511470	44511491
chr1	44788947	44788971
chr1	45192733	45192751
chr1	45239004	45239039
chr1	45239090	45239111
chr1	46089150	46089191
chr1	46246127	46246147
chr1	46260843	46260896
chr1	46271681	46271700
chr1	46280347	46280365
chr1	46291123	46291142
chr1	46463491	46463511
chr1	46463565	46463614
chr1	46463634	46463663
chr1	46463669	46463694
chr1	46583159	46583179
chr1	46898825	46898853
chr1	46899094	46899111
chr1	46960021	46960046
chr1	47407813	47407833
chr1	47515844	47515860
chr1	47760703	47760728
chr1	47960550	47960576
chr1	48150522	48150552
chr1	48428633	48428658
chr1	48672787	48672809
chr1	49005336	49005355
chr1	49059324	49059357
chr1	49083250	49083269
chr1	49141176	49141192
chr1	49270223	49270248
chr1	49662251	49662310
chr1	49735596	49735612
chr1	49735641	49735731
chr1	49735756	49735798
chr1	49735819	49735839
chr1	49813862	49813887
chr1	49986944	49986966
chr1	50078575	50078644
chr1	50078704	50078791
chr1	50078794	50078816
chr1	50109734	50109787
chr1	50159684	50159715
chr1	50490259	50490275
chr1	50509297	50509314
chr1	50686878	50686895
chr1	51208598	51208630
chr1	51312538	51312606
chr1	51312652	51312696
chr1	51624810	51624833
chr1	51687962	51687991
chr1	51688005	51688036
chr1	51978434	51978454
chr1	52399047	52399073
chr1	52406855	52406884
chr1	52612946	52612964
chr1	52930093	52930174
chr1	53001756	53001817
chr1	53041714	53041734
chr1	53248242	53248264
chr1	53248651	53248670
chr1	53329031	53329070
chr1	53329131	53329153
chr1	53382821	53382842
chr1	53382845	53382892
chr1	53382899	53382937
chr1	53456283	53456302
chr1	53485691	53485713
chr1	53862117	53862161
chr1	53862196	53862225
chr1	53883235	53883272
chr1	54043827	54043867
chr1	54104824	54104842
chr1	54330795	54330815
chr1	54583920	54583947
chr1	54583993	54584063
chr1	54584064	54584098
chr1	55112556	55112577
chr1	55173193	55173220
chr1	55220091	55220108
chr1	55263824	55263841
chr1	55688777	55688794
chr1	55715765	55715786
chr1	55857748	55857816
chr1	55899136	55899157
chr1	56188373	56188393
chr1	56501386	56501473
chr1	56501494	56501549
chr1	56537752	56537776
chr1	56547175	56547199
chr1	56784743	56784786
chr1	56784834	56784856
chr1	56978660	56978727
chr1	57005334	57005351
chr1	57005367	57005397
chr1	57005430	57005470
chr1	57475801	57475844
chr1	57576546	57576567
chr1	58230396	58230420
chr1	58279855	58279886
chr1	58279906	58279925
chr1	59482079	59482095
chr1	59904647	59904664
chr1	60409758	60409786
chr1	60705695	60705719
chr1	60794484	60794500
chr1	60901464	60901494
chr1	61390754	61390774
chr1	61391097	61391118
chr1	61810970	61810994
chr1	61865470	61865496
chr1	61932017	61932055
chr1	62049702	62049737
chr1	62136605	62136679
chr1	62603022	62603079
chr1	62697036	62697060
chr1	62807784	62807861
chr1	62807897	62807947
chr1	62887568	62887602
chr1	62887630	62887661
chr1	63700005	63700029
chr1	63787955	63788002
chr1	63788006	63788072
chr1	63788106	63788126
chr1	63788130	63788207
chr1	63988316	63988396
chr1	63988420	63988457
chr1	64425512	64425528
chr1	64427897	64427915
chr1	65247622	65247676
chr1	65305313	65305362
chr1	65470571	65470589
chr1	65501811	65501842
chr1	65627640	65627736
chr1	65690442	65690465
chr1	65690470	65690495
chr1	66007773	66007793
chr1	66007932	66007950
chr1	66112248	66112266
chr1	66257819	66257848
chr1	66260586	66260620
chr1	66260629	66260677
chr1	66510833	66510888
chr1	67304149	67304170
chr1	67595960	67595980
chr1	68263693	68263710
chr1	69106826	69106913
chr1	69107272	69107289
chr1	70068083	70068102
chr1	70168001	70168049
chr1	70168063	70168092
chr1	70168119	70168136
chr1	70486339	70486363
chr1	70612502	70612521
chr1	70675166	70675226
chr1	70675334	70675391
chr1	70675408	70675435
chr1	70675467	70675548
chr1	70924894	70924927
chr1	71191730	71191755
chr1	71287652	71287668
chr1	71675187	71675208
chr1	71809799	71809842
chr1	71863284	71863300
chr1	72135029	72135046
chr1	72248413	72248437
chr1	72824375	72824399
chr1	72915263	72915324
chr1	72915330	72915370
chr1	72915404	72915422
chr1	73097955	73097979
chr1	73107472	73107497
chr1	73107532	73107553
chr1	73107553	73107575
chr1	73107623	73107648
chr1	73107687	73107711
chr1	73107716	73107732
chr1	73109461	73109487
chr1	73609504	73609520
chr1	73810234	73810275
chr1	73810387	73810406
chr1	74014945	74014972
chr1	74047603	74047621
chr1	74112181	74112216
chr1	74148987	74149003
chr1	74776868	74776891
chr1	74795502	74795519
chr1	74847729	74847757
chr1	74891909	74891925
chr1	74898919	74898936
chr1	75252931	75252954
chr1	75458866	75458927
chr1	75754500	75754519
chr1	75910895	75910924
chr1	76068081	76068150
chr1	76337964	76337986
chr1	77017567	77017589
chr1	77017600	77017642
chr1	77804471	77804501
chr1	77804528	77804544
chr1	77996699	77996717
chr1	78510245	78510320
chr1	78510333	78510357
chr1	78990582	78990601
chr1	80198332	80198392
chr1	80211602	80211660
chr1	80211663	80211694
chr1	80211728	80211755
chr1	80211755	80211788
chr1	80767275	80767324
chr1	80817635	80817657
chr1	80927944	80927964
chr1	81306362	81306439
chr1	81390939	81390963
chr1	82290989	82291026
chr1	82291277	82291302
chr1	82291387	82291430
chr1	82312994	82313011
chr1	82336809	82336832
chr1	82830532	82830614
chr1	83002450	83002493
chr1	83045871	83045894
chr1	83093590	83093614
chr1	83132517	83132541
chr1	83194318	83194340
chr1	83863274	83863299
chr1	83863301	83863320
chr1	83919653	83919673
chr1	84090195	84090274
chr1	84090294	84090317
chr1	84939364	84939392
chr1	85258481	85258515
chr1	85872258	85872277
chr1	85997403	85997434
chr1	86741802	86741828
chr1	86741841	86741861
chr1	86741889	86741915
chr1	86741928	86741948
chr1	87267005	87267032
chr1	87267052	87267083
chr1	87267175	87267243
chr1	87738708	87738730
chr1	88016136	88016163
chr1	88113075	88113094
chr1	88217966	88218015
chr1	88282736	88282752
chr1	88294580	88294608
chr1	88457094	88457116
chr1	88529559	88529633
chr1	88572050	88572115
chr1	88572117	88572134
chr1	88714556	88714575
chr1	88848547	88848563
chr1	88849113	88849163
chr1	88919817	88919916
chr1	89455247	89455306
chr1	89481098	89481139
chr1	89922688	89922709
chr1	89940746	89940764
chr1	89940775	89940844
chr1	89942281	89942299
chr1	90077265	90077316
chr1	90077356	90077382
chr1	90094967	90094987
chr1	90168396	90168414
chr1	90202030	90202061
chr1	90267442	90267501
chr1	90267506	90267539
chr1	90267557	90267593
chr1	90267603	90267622
chr1	90267623	90267665
chr1	90267718	90267748
chr1	90367957	90368021
chr1	90368035	90368083
chr1	90368105	90368145
chr1	90368474	90368490
chr1	90494683	90494709
chr1	90494710	90494736
chr1	90546600	90546621
chr1	90956158	90956218
chr1	91235655	91235677
chr1	91632938	91632962
chr1	91710490	91710507
chr1	91801327	91801352
chr1	92301588	92301616
chr1	92477869	92477890
chr1	92831011	92831032
chr1	92831333	92831361
chr1	92832887	92832905
chr1	92977223	92977242
chr1	92977288	92977312
chr1	93051492	93051541
chr1	93176330	93176351
chr1	93223971	93223992
chr1	94261062	94261117
chr1	94261161	94261185
chr1	94645157	94645240
chr1	94768699	94768742
chr1	95090735	95090754
chr1	95455593	95455610
chr1	95891130	95891149
chr1	95903973	95903998
chr1	95913674	95913697
chr1	96217472	96217517
chr1	96460842	96460863
chr1	96460899	96460920
chr1	96592649	96592673
chr1	96592698	96592729
chr1	96592783	96592811
chr1	96755504	96755524
chr1	96898420	96898440
chr1	96936906	96936926
chr1	96936991	96937030
chr1	96937068	96937114
chr1	97155289	97155307
chr1	97408041	97408070
chr1	97504092	97504113
chr1	97890933	97890954
chr1	98028877	98028895
chr1	98246503	98246530
chr1	98357632	98357652
chr1	98377809	98377826
chr1	98782921	98782941
chr1	99063204	99063224
chr1	99108922	99108945
chr1	99233970	99233988
chr1	99240460	99240481
chr1	99245757	99245777
chr1	99575679	99575701
chr1	99575731	99575772
chr1	100126970	100126996
chr1	100247045	100247064
chr1	100247177	100247201
chr1	100421558	100421613
chr1	100424232	100424254
chr1	100731623	100731644
chr1	100953362	100953380
chr1	100953395	100953416
chr1	101133836	101133921
chr1	101317671	101317695
chr1	101340704	101340727
chr1	102065619	102065640
chr1	102475714	102475734
chr1	102511341	102511386
chr1	102540998	102541015
chr1	102557621	102557655
chr1	102557656	102557675
chr1	102557739	102557800
chr1	102731051	102731073
chr1	103990826	103990844
chr1	104449958	104449980
chr1	104473943	104473961
chr1	104482316	104482369
chr1	104482412	104482443
chr1	104652235	104652257
chr1	104959285	104959354
chr1	104959384	104959401
chr1	104959446	104959526
chr1	105355944	105355960
chr1	105470181	105470198
chr1	105844383	105844405
chr1	105845142	105845205
chr1	106491200	106491271
chr1	106491275	106491305
chr1	106525826	106525871
chr1	107015339	107015360
chr1	107130291	107130378
chr1	107360314	107360378
chr1	107383708	107383726
chr1	107494932	107494961
chr1	107494964	107495006
chr1	107495030	107495055
chr1	107495098	107495182
chr1	107740650	107740744
chr1	107740744	107740816
chr1	108395294	108395317
chr1	108569386	108569402
chr1	108679210	108679226
chr1	109136621	109136660
chr1	109136687	109136708
chr1	109136713	109136734
chr1	109136735	109136760
chr1	109138156	109138203
chr1	109293417	109293433
chr1	109316668	109316737
chr1	109343458	109343477
chr1	109636166	109636207
chr1	109636219	109636245
chr1	109636278	109636319
chr1	109714082	109714110
chr1	109841192	109841215
chr1	110002869	110002887
chr1	110034076	110034159
chr1	110420828	110420891
chr1	110429038	110429065
chr1	111181528	111181552
chr1	111460684	111460708
chr1	111614999	111615019
chr1	111615045	111615096
chr1	111615105	111615135
chr1	111754303	111754321
chr1	112005682	112005698
chr1	112332608	112332662
chr1	112619079	112619120
chr1	112628780	112628809
chr1	112702524	112702541
chr1	113057646	113057669
chr1	113538822	113538846
chr1	113618295	113618347
chr1	113618355	113618444
chr1	113681515	113681537
chr1	113876606	113876626
chr1	113898273	113898291
chr1	113958329	113958347
chr1	114106993	114107009
chr1	114263361	114263391
chr1	114340296	114340319
chr1	114718026	114718046
chr1	114773307	114773387
chr1	114773395	114773421
chr1	114830267	114830295
chr1	114830414	114830435
chr1	114830439	114830459
chr1	114988508	114988535
chr1	115156559	115156576
chr1	115674200	115674220
chr1	116200019	116200054
chr1	116200056	116200075
chr1	116612776	116612817
chr1	117210279	117210296
chr1	117512502	117512522
chr1	117657243	117657261
chr1	117863655	117863671
chr1	117889624	117889643
chr1	118021875	118021895
chr1	118140048	118140068
chr1	118779408	118779490
chr1	119048425	119048470
chr1	119052730	119052746
chr1	119053236	119053271
chr1	119111951	119111979
chr1	119240553	119240574
chr1	119329543	119329575
chr1	119420125	119420172
chr1	119523242	119523268
chr1	119637445	119637477
chr1	120183894	120183915
chr1	120337418	120337470
chr1	120337493	120337555
chr1	120590252	120590313
chr1	120602646	120602672
chr1	120602728	120602746
chr1	120602746	120602764
chr1	121009421	121009440
chr1	121346442	121346464
chr1	121577407	121577487
chr1	121782971	121783018
chr1	122015551	122015571
chr1	122015655	122015693
chr1	122015724	122015750
chr1	123080965	123080992
chr1	123269195	123269222
chr1	123284053	123284118
chr1	123313522	123313541
chr1	123313579	123313622
chr1	124215906	124215973
chr1	124240055	124240087
chr1	124240126	124240145
chr1	124369016	124369044
chr1	124369078	124369108
chr1	124369132	124369159
chr1	124369231	124369248
chr1	124939710	124939733
chr1	124939735	124939752
chr1	124939757	124939783
chr1	124939864	124939892
chr1	126111901	126111943
chr1	126526484	126526505
chr1	126760866	126760899
chr1	126760937	126760975
chr1	127093086	127093145
chr1	127163236	127163264
chr1	127690787	127690843
chr1	128449119	128449138
chr1	128449163	128449211
chr1	128449224	128449240
chr1	128611681	128611708
chr1	128900448	128900527
chr1	129141001	129141022
chr1	129273426	129273457
chr1	129767874	129767898
chr1	129902058	129902079
chr1	129902130	129902151
chr1	129962971	129962989
chr1	130139437	130139507
chr1	130139519	130139549
chr1	130293891	130293907
chr1	130507348	130507394
chr1	130589089	130589138
chr1	131611776	131611803
chr1	131611810	131611832
chr1	131627288	131627341
chr1	131881925	131881946
chr1	132131526	132131545
chr1	132131666	132131690
chr1	132131745	132131779
chr1	132131788	132131814
chr1	132521014	132521043
chr1	132776266	132776311
chr1	133163566	133163593
chr1	133182185	133182203
chr1	133182217	133182252
chr1	133495988	133496017
chr1	133760520	133760580
chr1	133760640	133760667
chr1	133908588	133908612
chr1	134169939	134170024
chr1	135085253	135085269
chr1	135466024	135466052
chr1	135613728	135613781
chr1	135687518	135687559
chr1	135948707	135948794
chr1	136233846	136233864
chr1	136544911	136544982
chr1	136670256	136670272
chr1	136952388	136952407
chr1	136958513	136958545
chr1	137296552	137296571
chr1	137296577	137296643
chr1	137296655	137296672
chr1	137296727	137296745
chr1	137392916	137392940
chr1	137392971	137392992
chr1	137393011	137393029
chr1	137423991	137424009
chr1	137449774	137449792
chr1	137449798	137449825
chr1	137449858	137449882
chr1	137449902	137449949
chr1	137881457	137881477
chr1	138659474	138659537
chr1	138659563	138659582
chr1	138659611	138659658
chr1	138702413	138702466
chr1	138702481	138702542
chr1	138702631	138702669
chr1	139306539	139306555
chr1	139670046	139670065
chr1	140223678	140223725
chr1	140245856	140245876
chr1	140245890	140245908
chr1	140368370	140368393
chr1	140569130	140569151
chr1	140975293	140975314
chr1	140975317	140975346
chr1	140992262	140992283
chr1	141096429	141096445
chr1	141101952	141101989
chr1	141102013	141102060
chr1	141300668	141300691
chr1	141474795	141474826
chr1	141474861	141474906
chr1	141474924	141474959
chr1	141475001	141475052
chr1	141475128	141475169
chr1	141475248	141475269
chr1	141475316	141475369
chr1	141475371	141475394
chr1	141475402	141475435
chr1	141475470	141475495
chr1	141475523	141475552
chr1	141835294	141835312
chr1	141835333	141835349
chr1	142038988	142039012
chr1	142250622	142250645
chr1	142256858	142256878
chr1	142271316	142271359
chr1	142301658	142301678
chr1	142535993	142536018
chr1	142536022	142536043
chr1	142581563	142581579
chr1	143027873	143027893
chr1	143079527	143079584
chr1	143325849	143325884
chr1	144044976	144045014
chr1	144235990	144236014
chr1	144331075	144331095
chr1	144436486	144436508
chr1	144607081	144607108
chr1	144607121	144607142
chr1	144919402	144919418
chr1	144925356	144925384
chr1	145219019	145219041
chr1	145582589	145582605
chr1	145775647	145775663
chr1	145776008	145776026
chr1	146040580	146040597
chr1	146161957	146161977
chr1	146407356	146407377
chr1	146461397	146461417
chr1	146498326	146498350
chr1	146756417	146756433
chr1	147171124	147171146
chr1	147294035	147294108
chr1	147417650	147417670
chr1	147456165	147456194
chr1	147474864	147474911
chr1	147508805	147508835
chr1	147508866	147508887
chr1	148073305	148073336
chr1	148302533	148302554
chr1	148535326	148535370
chr1	148535382	148535401
chr1	149422145	149422197
chr1	149659900	149659921
chr1	149692400	149692417
chr1	149719589	149719628
chr1	150179331	150179351
chr1	150179360	150179391
chr1	150179403	150179435
chr1	150187246	150187267
chr1	150220706	150220726
chr1	150286580	150286598
chr1	150645006	150645030
chr1	150884168	150884184
chr1	150970236	150970256
chr1	150993050	150993075
chr1	151018404	151018441
chr1	151018536	151018579
chr1	151024037	151024057
chr1	151122961	151123006
chr1	151220156	151220179
chr1	151582337	151582363
chr1	151736138	151736163
chr1	152191540	152191600
chr1	152205582	152205637
chr1	152278569	152278614
chr1	152476839	152476855
chr1	152663086	152663111
chr1	152716507	152716562
chr1	153090383	153090460
chr1	153382291	153382374
chr1	153708538	153708587
chr1	153781294	153781312
chr1	154087891	154087986
chr1	154360394	154360431
chr1	154360435	154360459
chr1	154726130	154726150
chr1	154799733	154799756
chr1	154859278	154859328
chr1	154966038	154966056
chr1	155234528	155234553
chr1	155336569	155336589
chr1	155736804	155736828
chr1	155742723	155742739
chr1	155754465	155754503
chr1	155917910	155917936
chr1	156234918	156234934
chr1	156335222	156335242
chr1	156379814	156379838
chr1	156379884	156379906
chr1	157001819	157001874
chr1	157001875	157001904
chr1	157001931	157001976
chr1	157001976	157001999
chr1	157006882	157006898
chr1	157053732	157053750
chr1	157084886	157084914
chr1	157346635	157346655
chr1	157690636	157690691
chr1	157690712	157690730
chr1	157737400	157737441
chr1	157737474	157737499
chr1	157904564	157904582
chr1	158362339	158362355
chr1	158362480	158362496
chr1	159058900	159058921
chr1	159058943	159058962
chr1	159419820	159419849
chr1	159419859	159419923
chr1	159899493	159899538
chr1	159916743	159916810
chr1	160814306	160814353
chr1	161427694	161427720
chr1	161635421	161635440
chr1	161635448	161635469
chr1	161975602	161975622
chr1	161975640	161975668
chr1	161975692	161975712
chr1	161975783	161975838
chr1	162060107	162060129
chr1	162468875	162468897
chr1	162647610	162647677
chr1	162647679	162647701
chr1	163096003	163096030
chr1	163303400	163303445
chr1	163303460	163303491
chr1	163303524	163303583
chr1	163303585	163303601
chr1	163312745	163312788
chr1	163460832	163460851
chr1	163499884	163499947
chr1	163680683	163680726
chr1	163680730	163680748
chr1	163680766	163680784
chr1	163680790	163680808
chr1	163680811	163680904
chr1	164152234	164152275
chr1	164458068	164458092
chr1	164899515	164899535
chr1	164994671	164994696
chr1	164994697	164994717
chr1	164994758	164994783
chr1	165103856	165103903
chr1	165103939	165103965
chr1	165767478	165767503
chr1	165767597	165767627
chr1	166804833	166804851
chr1	166804962	166804980
chr1	166804991	166805011
chr1	166805064	166805088
chr1	167191005	167191036
chr1	167208018	167208034
chr1	167386871	167386908
chr1	167598655	167598700
chr1	167803372	167803415
chr1	167803437	167803467
chr1	167803491	167803516
chr1	168101563	168101581
chr1	169181357	169181377
chr1	169425868	169425891
chr1	169506237	169506309
chr1	169891239	169891267
chr1	169891267	169891288
chr1	169891299	169891357
chr1	170381148	170381180
chr1	170570293	170570370
chr1	170570370	170570397
chr1	170888970	170889039
chr1	170983538	170983569
chr1	170987910	170987973
chr1	170987985	170988002
chr1	170988124	170988189
chr1	170990984	170991002
chr1	171102452	171102474
chr1	171249371	171249412
chr1	171384883	171384906
chr1	171761042	171761062
chr1	171909225	171909245
chr1	171971661	171971706
chr1	172009342	172009359
chr1	172412034	172412081
chr1	172559199	172559228
chr1	172562365	172562389
chr1	172610828	172610857
chr1	172610885	172610908
chr1	172628705	172628729
chr1	172723159	172723175
chr1	173337621	173337646
chr1	173622224	173622243
chr1	173828673	173828691
chr1	174032556	174032573
chr1	174173789	174173810
chr1	174620290	174620341
chr1	174985530	174985546
chr1	175028151	175028220
chr1	175028228	175028245
chr1	175028308	175028337
chr1	175539226	175539245
chr1	175539274	175539325
chr1	175835039	175835065
chr1	176634693	176634713
chr1	176722202	176722222
chr1	176722288	176722319
chr1	176722365	176722417
chr1	176893314	176893334
chr1	177064326	177064353
chr1	177064385	177064459
chr1	177156436	177156462
chr1	177554822	177554877
chr1	177808809	177808826
chr1	178288069	178288085
chr1	178710423	178710442
chr1	178798165	178798226
chr1	178798243	178798296
chr1	178798308	178798353
chr1	179449769	179449786
chr1	181019820	181019870
chr1	181320435	181320485
chr1	181352311	181352340
chr1	181385496	181385517
chr1	181385622	181385641
chr1	181385657	181385736
chr1	181563770	181563825
chr1	181563849	181563872
chr1	181563922	181563986
chr1	181563990	181564019
chr1	181564029	181564054
chr1	181564090	181564119
chr1	181564145	181564170
chr1	181564237	181564254
chr1	181564254	181564279
chr1	181564307	181564370
chr1	182764349	182764368
chr1	182803376	182803394
chr1	183617444	183617471
chr1	183617579	183617606
chr1	183632994	183633010
chr1	184408926	184408948
chr1	184529629	184529668
chr1	184680164	184680180
chr1	184753571	184753625
chr1	184753813	184753846
chr1	185031003	185031024
chr1	185031474	185031523
chr1	185491590	185491659
chr1	185491676	185491692
chr1	185656489	185656526
chr1	186124164	186124191
chr1	186339551	186339595
chr1	186426131	186426181
chr1	186886767	186886802
chr1	187513019	187513050
chr1	187513055	187513084
chr1	187513138	187513205
chr1	187513238	187513261
chr1	187513271	187513288
chr1	187652194	187652222
chr1	187993288	187993315
chr1	188209111	188209129
chr1	188219240	188219259
chr1	188385358	188385375
chr1	188577089	188577126
chr1	188577164	188577213
chr1	188653877	188653942
chr1	188653974	188654032
chr1	188897339	188897375
chr1	189343234	189343267
chr1	189508151	189508176
chr1	189508225	189508251
chr1	189566880	189566907
chr1	189567118	189567171
chr1	189567220	189567242
chr1	189567253	189567275
chr1	190170300	190170342
chr1	190171060	190171086
chr1	190174607	190174626
chr1	190322192	190322248
chr1	190322279	190322304
chr1	190322312	190322343
chr1	190330702	190330726
chr1	190330746	190330775
chr1	190330811	190330831
chr1	190330858	190330877
chr1	190330886	190330906
chr1	190330923	190330952
chr1	190607322	190607420
chr1	190632957	190633003
chr1	190633047	190633091
chr1	190633107	190633150
chr1	190682559	190682580
chr1	190682962	190682981
chr1	190852138	190852177
chr1	190990885	190990902
chr1	191142599	191142623
chr1	191156440	191156458
chr1	191161739	191161762
chr1	191419889	191419906
chr1	191419928	191419949
chr1	191419955	191419993
chr1	191420007	191420046
chr1	191964071	191964087
chr1	192191129	192191153
chr1	192274255	192274331
chr1	192283722	192283788
chr1	192362970	192363002
chr1	192492742	192492769
chr1	192590194	192590252
chr1	193036327	193036348
chr1	193632941	193632965
chr1	193659251	193659300
chr1	193675954	193675999
chr1	193944812	193944840
chr1	194301892	194301979
chr1	194555263	194555285
chr1	194555304	194555329
chr1	194577469	194577492
chr2	3256173	3256191
chr2	3692550	3692576
chr2	3869650	3869702
chr2	4102169	4102214
chr2	4102223	4102241
chr2	4164501	4164520
chr2	4179860	4179890
chr2	4179893	4179923
chr2	4604393	4604449
chr2	4682535	4682558
chr2	4725068	4725094
chr2	4790305	4790324
chr2	4836606	4836630
chr2	4913881	4913901
chr2	5018000	5018020
chr2	5188359	5188398
chr2	5214441	5214464
chr2	5254221	5254241
chr2	5343865	5343881
chr2	6078455	6078480
chr2	6078976	6079004
chr2	6100019	6100045
chr2	6236150	6236171
chr2	6236183	6236215
chr2	6254526	6254553
chr2	6480231	6480254
chr2	6480266	6480282
chr2	6518658	6518687
chr2	6525982	6526012
chr2	6943057	6943116
chr2	7244658	7244675
chr2	7276080	7276097
chr2	7655387	7655407
chr2	7687260	7687305
chr2	7851337	7851372
chr2	7851376	7851426
chr2	7851456	7851477
chr2	7851480	7851513
chr2	8036934	8036956
chr2	8096983	8097022
chr2	8378451	8378474
chr2	8535439	8535467
chr2	8625529	8625548
chr2	8850679	8850696
chr2	9339744	9339773
chr2	9617239	9617317
chr2	9617383	9617437
chr2	9810639	9810714
chr2	9810742	9810802
chr2	9877749	9877771
chr2	9877799	9877818
chr2	9877886	9877904
chr2	9881460	9881476
chr2	10230058	10230153
chr2	10453545	10453561
chr2	10656482	10656501
chr2	10904390	10904419
chr2	11451991	11452029
chr2	11737465	11737481
chr2	12353458	12353478
chr2	12437279	12437344
chr2	12539543	12539564
chr2	13011410	13011441
chr2	13406265	13406286
chr2	13406292	13406368
chr2	13803860	13803908
chr2	13803911	13803927
chr2	13804033	13804114
chr2	13878928	13878955
chr2	14194472	14194558
chr2	14726731	14726750
chr2	14733463	14733485
chr2	14809749	14809786
chr2	15006995	15007018
chr2	15158187	15158208
chr2	15208671	15208739
chr2	15208773	15208800
chr2	15208807	15208850
chr2	15304534	15304550
chr2	15371232	15371312
chr2	15454928	15454948
chr2	16065796	16065814
chr2	16231931	16231955
chr2	16249938	16249999
chr2	16273769	16273789
chr2	16293760	16293798
chr2	16516934	16516950
chr2	16748039	16748082
chr2	16748098	16748133
chr2	16748160	16748176
chr2	16748388	16748446
chr2	17098224	17098244
chr2	17254414	17254436
chr2	17407430	17407456
chr2	17407462	17407478
chr2	17407605	17407696
chr2	17496466	17496484
chr2	17579727	17579762
chr2	17579774	17579833
chr2	17605726	17605746
chr2	17710838	17710854
chr2	17752444	17752470
chr2	17752491	17752521
chr2	17755223	17755253
chr2	17755326	17755345
chr2	17900691	17900733
chr2	18026406	18026425
chr2	18192122	18192140
chr2	18456378	18456396
chr2	18566043	18566090
chr2	18574744	18574821
chr2	18574828	18574864
chr2	18639914	18639940
chr2	18639945	18639985
chr2	18646747	18646793
chr2	18646872	18646967
chr2	18646980	18646998
chr2	18647066	18647100
chr2	18647105	18647139
chr2	18689992	18690018
chr2	18787161	18787177
chr2	19256760	19256859
chr2	19256862	19256905
chr2	19257015	19257036
chr2	19315435	19315486
chr2	19510504	19510566
chr2	19676137	19676157
chr2	19978152	19978171
chr2	20002429	20002446
chr2	20204230	20204254
chr2	20602637	20602656
chr2	20605730	20605768
chr2	21007407	21007472
chr2	21007524	21007547
chr2	21007616	21007633
chr2	21007639	21007668
chr2	21007701	21007738
chr2	21167298	21167314
chr2	21658602	21658625
chr2	21877283	21877308
chr2	22016882	22016900
chr2	22240413	22240438
chr2	22296068	22296115
chr2	22296121	22296140
chr2	22296156	22296183
chr2	22296217	22296260
chr2	22325152	22325178
chr2	22740818	22740835
chr2	22766881	22766930
chr2	23215112	23215132
chr2	23431609	23431633
chr2	23971993	23972018
chr2	24167280	24167296
chr2	24330753	24330778
chr2	24505726	24505811
chr2	24505844	24505875
chr2	24505883	24505901
chr2	24505905	24505937
chr2	24521876	24521897
chr2	24634739	24634757
chr2	24777193	24777218
chr2	25297437	25297453
chr2	25424403	25424442
chr2	25429322	25429345
chr2	25508713	25508758
chr2	26201518	26201539
chr2	26278558	26278587
chr2	26278601	26278649
chr2	26661688	26661706
chr2	26706066	26706083
chr2	26734961	26735030
chr2	26735117	26735172
chr2	27499567	27499585
chr2	27650068	27650088
chr2	27685109	27685132
chr2	28291435	28291470
chr2	28659612	28659698
chr2	28916419	28916470
chr2	29194510	29194539
chr2	29757499	29757517
chr2	29757850	29757926
chr2	30504071	30504094
chr2	30560588	30560618
chr2	30560631	30560653
chr2	30560696	30560726
chr2	30676637	30676664
chr2	30687161	30687183
chr2	30708050	30708073
chr2	30708661	30708698
chr2	30719231	30719257
chr2	30719475	30719562
chr2	30837178	30837234
chr2	30845896	30845929
chr2	31231379	31231396
chr2	31250434	31250451
chr2	31495547	31495610
chr2	31495625	31495690
chr2	31639501	31639522
chr2	31639959	31639985
chr2	31824207	31824230
chr2	31837620	31837705
chr2	32068865	32068884
chr2	32084787	32084816
chr2	32272197	32272226
chr2	32741372	32741403
chr2	32846475	32846494
chr2	33169047	33169071
chr2	33332922	33332939
chr2	33407432	33407449
chr2	33543997	33544014
chr2	33564234	33564291
chr2	33597708	33597745
chr2	33597774	33597821
chr2	33641414	33641432
chr2	34089327	34089378
chr2	34089403	34089459
chr2	34089467	34089490
chr2	34638901	34638946
chr2	34639700	34639721
chr2	35358007	35358028
chr2	35358075	35358105
chr2	35358107	35358133
chr2	35691651	35691681
chr2	35802717	35802744
chr2	35819083	35819100
chr2	35920373	35920410
chr2	36105463	36105489
chr2	36269088	36269167
chr2	36674215	36674238
chr2	36749345	36749414
chr2	36766878	36766938
chr2	36917435	36917454
chr2	37041550	37041581
chr2	37101391	37101411
chr2	37225732	37225768
chr2	37266401	37266462
chr2	37480665	37480693
chr2	38351171	38351220
chr2	38368769	38368792
chr2	39310714	39310797
chr2	39372254	39372270
chr2	39421129	39421149
chr2	39849837	39849898
chr2	39857395	39857411
chr2	39891921	39891937
chr2	39891975	39892008
chr2	39968776	39968796
chr2	40194745	40194764
chr2	40232776	40232831
chr2	40232832	40232848
chr2	40232970	40233013
chr2	40322594	40322617
chr2	40529489	40529540
chr2	40758956	40758972
chr2	40948244	40948260
chr2	41570036	41570058
chr2	41700749	41700818
chr2	41700839	41700908
chr2	42277315	42277333
chr2	42300134	42300170
chr2	42300210	42300273
chr2	42354689	42354740
chr2	42364785	42364822
chr2	42444508	42444533
chr2	42546711	42546730
chr2	42941992	42942010
chr2	42942021	42942041
chr2	42942041	42942063
chr2	42942089	42942111
chr2	42942130	42942157
chr2	42942161	42942189
chr2	43013967	43014003
chr2	43014044	43014078
chr2	43239070	43239096
chr2	43518255	43518277
chr2	43765239	43765292
chr2	43765343	43765387
chr2	43765405	43765432
chr2	44601389	44601405
chr2	44619704	44619720
chr2	45144703	45144754
chr2	45144756	45144776
chr2	45144786	45144833
chr2	45144863	45144885
chr2	45191289	45191363
chr2	45191397	45191439
chr2	45191462	45191481
chr2	45191483	45191503
chr2	45191532	45191603
chr2	45191604	45191620
chr2	45191628	45191666
chr2	45625479	45625537
chr2	45625579	45625665
chr2	45625678	45625705
chr2	45625721	45625744
chr2	45927010	45927068
chr2	45927125	45927157
chr2	46007827	46007843
chr2	46387884	46387906
chr2	46455727	46455745
chr2	46499772	46499805
chr2	46535337	46535353
chr2	46684564	46684593
chr2	46967891	46967916
chr2	46967955	46967976
chr2	46972866	46972883
chr2	47038580	47038624
chr2	47151249	47151317
chr2	47325531	47325555
chr2	47325909	47325956
chr2	47487428	47487465
chr2	47769456	47769515
chr2	48389389	48389407
chr2	49193588	49193608
chr2	49307432	49307453
chr2	49307462	49307480
chr2	49307513	49307538
chr2	49307547	49307581
chr2	49307641	49307670
chr2	49329642	49329661
chr2	49338336	49338359
chr2	49401413	49401433
chr2	49682356	49682388
chr2	49682415	49682447
chr2	49682466	49682537
chr2	49682546	49682569
chr2	49682641	49682692
chr2	49682715	49682814
chr2	49779098	49779145
chr2	49999019	49999036
chr2	50227303	50227325
chr2	50973575	50973595
chr2	51214500	51214523
chr2	51267601	51267660
chr2	51353743	51353766
chr2	51449658	51449689
chr2	51449714	51449753
chr2	51553398	51553428
chr2	51553464	51553494
chr2	51553522	51553550
chr2	51553720	51553748
chr2	51554077	51554105
chr2	51554299	51554321
chr2	51554359	51554375
chr2	51554389	51554408
chr2	51554575	51554603
chr2	51554665	51554702
chr2	51554722	51554753
chr2	51554772	51554802
chr2	51554839	51554870
chr2	51554959	51554990
chr2	51555094	51555110
chr2	51591654	51591680
chr2	51752542	51752576
chr2	51781232	51781309
chr2	51863951	51863996
chr2	51946949	51946977
chr2	51947150	51947169
chr2	51947261	51947283
chr2	51947624	51947649
chr2	51947688	51947708
chr2	51947789	51947817
chr2	52659552	52659581
chr2	52659587	52659609
chr2	52659609	52659671
chr2	52659752	52659822
chr2	52659826	52659859
chr2	52659890	52659906
chr2	52659922	52659955
chr2	52676125	52676143
chr2	53312110	53312140
chr2	53340530	53340547
chr2	53598579	53598608
chr2	53598613	53598632
chr2	53691537	53691584
chr2	54122077	54122093
chr2	54436739	54436761
chr2	54603268	54603293
chr2	54623059	54623076
chr2	54829570	54829591
chr2	54875261	54875277
chr2	55069633	55069651
chr2	55150907	55150925
chr2	55780077	55780103
chr2	56168287	56168303
chr2	56522205	56522252
chr2	56899740	56899761
chr2	56899776	56899803
chr2	57403131	57403152
chr2	57456503	57456532
chr2	57456978	57457004
chr2	57457015	57457033
chr2	57551940	57551958
chr2	57640665	57640681
chr2	57798699	57798720
chr2	57924568	57924586
chr2	57963689	57963710
chr2	58037220	58037267
chr2	58037281	58037326
chr2	58115174	58115191
chr2	58167666	58167692
chr2	58167702	58167719
chr2	58323743	58323771
chr2	58323824	58323857
chr2	58437853	58437941
chr2	58437947	58437976
chr2	58452784	58452826
chr2	58706384	58706408
chr2	58706414	58706447
chr2	58706463	58706509
chr2	58830732	58830757
chr2	58830824	58830851
chr2	58830867	58830883
chr2	59436208	59436224
chr2	60263562	60263597
chr2	60405754	60405777
chr2	60405902	60405930
chr2	60405956	60405980
chr2	60445615	60445633
chr2	60531299	60531328
chr2	60597618	60597642
chr2	60897370	60897388
chr2	60962920	60962984
chr2	61013473	61013534
chr2	61485016	61485033
chr2	61537118	61537139
chr2	61684357	61684420
chr2	61815164	61815183
chr2	61815524	61815540
chr2	61816467	61816496
chr2	61840897	61840917
chr2	61862909	61862927
chr2	61875311	61875330
chr2	61970472	61970493
chr2	61980357	61980455
chr2	61980775	61980793
chr2	62162638	62162658
chr2	62205696	62205717
chr2	62221424	62221472
chr2	62221492	62221516
chr2	62221528	62221550
chr2	62393534	62393565
chr2	62487810	62487832
chr2	62555365	62555382
chr2	63241893	63241912
chr2	63435476	63435492
chr2	63702724	63702785
chr2	63702795	63702815
chr2	63895820	63895838
chr2	64269366	64269385
chr2	64477517	64477564
chr2	64513263	64513281
chr2	64612015	64612042
chr2	65265389	65265488
chr2	65265526	65265579
chr2	65283650	65283684
chr2	65288008	65288042
chr2	65288530	65288550
chr2	65583558	65583593
chr2	65790717	65790737
chr2	65798385	65798401
chr2	66071500	66071518
chr2	66123818	66123845
chr2	66314788	66314856
chr2	66314882	66314976
chr2	66409672	66409716
chr2	66415172	66415242
chr2	66529895	66529915
chr2	66529967	66529990
chr2	66530048	66530085
chr2	66530089	66530109
chr2	66530128	66530151
chr2	66530151	66530171
chr2	66546694	66546722
chr2	66662708	66662733
chr2	66874246	66874265
chr2	66886028	66886047
chr2	66960475	66960509
chr2	67215743	67215759
chr2	67215768	67215791
chr2	68000977	68000995
chr2	68076688	68076706
chr2	68076733	68076749
chr2	68151113	68151136
chr2	68151180	68151203
chr2	68454072	68454108
chr2	68454118	68454143
chr2	68454165	68454184
chr2	68454199	68454216
chr2	68454257	68454275
chr2	68454318	68454337
chr2	68698027	68698046
chr2	68705266	68705290
chr2	68798918	68798937
chr2	68870591	68870679
chr2	68870686	68870729
chr2	69044568	69044588
chr2	69210503	69210528
chr2	69336943	69336962
chr2	69356907	69356956
chr2	69584922	69584969
chr2	69810301	69810321
chr2	70111574	70111644
chr2	70111691	70111737
chr2	70140724	70140791
chr2	70221868	70221962
chr2	70221968	70222030
chr2	70891309	70891330
chr2	71551070	71551110
chr2	71551124	71551155
chr2	71551163	71551189
chr2	71551214	71551238
chr2	71661248	71661320
chr2	71661332	71661386
chr2	72474492	72474530
chr2	72636535	72636576
chr2	72636586	72636608
chr2	72886614	72886642
chr2	73273078	73273096
chr2	73595539	73595584
chr2	73595588	73595686
chr2	73654769	73654786
chr2	73920674	73920701
chr2	73920733	73920767
chr2	74007109	74007135
chr2	74007135	74007158
chr2	74007177	74007210
chr2	74155130	74155146
chr2	74681927	74681946
chr2	74698539	74698568
chr2	74704594	74704618
chr2	74705130	74705149
chr2	74706131	74706158
chr2	74711643	74711696
chr2	74733280	74733315
chr2	75498107	75498127
chr2	75612396	75612426
chr2	75798172	75798194
chr2	75809938	75809997
chr2	76083840	76083887
chr2	76083907	76083932
chr2	76512400	76512439
chr2	76533840	76533869
chr2	76608626	76608642
chr2	77345038	77345125
chr2	77385386	77385453
chr2	77385468	77385501
chr2	77385536	77385596
chr2	77465809	77465897
chr2	77465939	77465997
chr2	77466058	77466109
chr2	77466144	77466165
chr2	77466174	77466196
chr2	77466203	77466229
chr2	77466253	77466295
chr2	77609839	77609903
chr2	77609949	77609982
chr2	78211333	78211382
chr2	78211427	78211485
chr2	78211490	78211542
chr2	78333251	78333267
chr2	79009303	79009328
chr2	79009351	79009386
chr2	79009399	79009419
chr2	79009429	79009466
chr2	79009482	79009523
chr2	79009537	79009572
chr2	79009612	79009695
chr2	79046033	79046055
chr2	79105441	79105461
chr2	79120980	79121000
chr2	79412108	79412159
chr2	79412215	79412245
chr2	79412256	79412276
chr2	79428419	79428452
chr2	80072536	80072584
chr2	80447945	80447963
chr2	80447982	80448007
chr2	80452519	80452564
chr2	80722580	80722602
chr2	80971996	80972026
chr2	80972060	80972093
chr2	81475124	81475174
chr2	81475176	81475192
chr2	81475281	81475299
chr2	81817895	81817920
chr2	81855644	81855665
chr2	82053909	82053970
chr2	82296538	82296574
chr2	82360706	82360781
chr2	82507967	82508037
chr2	82508056	82508076
chr2	82663146	82663173
chr2	82663232	82663285
chr2	82738464	82738492
chr2	82836728	82836783
chr2	82944863	82944903
chr2	83154871	83154912
chr2	83154917	83154935
chr2	83812914	83812933
chr2	83822296	83822317
chr2	83874045	83874079
chr2	83923160	83923250
chr2	83923254	83923305
chr2	83923337	83923379
chr2	83923464	83923507
chr2	84389181	84389218
chr2	84851054	84851071
chr2	84883909	84883927
chr2	84987133	84987196
chr2	85013548	85013564
chr2	85078533	85078555
chr2	85228254	85228277
chr2	85471516	85471536
chr2	85825640	85825656
chr2	86067884	86067912
chr2	86225217	86225293
chr2	86225308	86225350
chr2	86225430	86225467
chr2	86624963	86625018
chr2	86972698	86972717
chr2	87132321	87132341
chr2	87168605	87168623
chr2	87310694	87310713
chr2	87558520	87558575
chr2	87892448	87892474
chr2	88269559	88269586
chr2	88318897	88318920
chr2	88399445	88399467
chr2	88519463	88519530
chr2	88519549	88519586
chr2	88519587	88519637
chr2	88519655	88519680
chr2	88602643	88602663
chr2	88888884	88888900
chr2	89435903	89435948
chr2	89504584	89504607
chr2	89508379	89508447
chr2	89865846	89865862
chr2	90591549	90591567
chr2	90619391	90619444
chr2	90885771	90885788
chr2	92388851	92388870
chr2	92389295	92389314
chr2	92599834	92599889
chr2	92648556	92648587
chr2	92750033	92750055
chr2	92750063	92750084
chr2	92750159	92750196
chr2	92856616	92856663
chr2	92856699	92856745
chr2	93226550	93226568
chr2	93642454	93642537
chr2	93773427	93773471
chr2	93773504	93773532
chr2	93773557	93773587
chr2	94242885	94242913
chr2	94944029	94944095
chr2	94967324	94967342
chr2	95333024	95333041
chr2	95406150	95406174
chr2	96203045	96203062
chr2	96382089	96382180
chr2	96483085	96483125
chr2	96483172	96483271
chr2	96508827	96508876
chr2	96595757	96595811
chr2	97135836	97135877
chr2	97135887	97135921
chr2	97135947	97136026
chr2	97459445	97459468
chr2	97466622	97466642
chr2	97598226	97598324
chr2	97598338	97598376
chr2	97604016	97604061
chr2	97604083	97604100
chr2	97604109	97604126
chr2	97604145	97604190
chr2	97658688	97658716
chr2	97870759	97870775
chr2	97920326	97920346
chr2	98253833	98253866
chr2	98253892	98253917
chr2	98253938	98254024
chr2	98737197	98737258
chr2	99217820	99217840
chr2	99228568	99228584
chr2	99318088	99318111
chr2	99763532	99763617
chr2	100072683	100072706
chr2	100227204	100227221
chr2	100831300	100831324
chr2	100845921	100845943
chr2	100991460	100991487
chr2	100991488	100991573
chr2	101046608	101046643
chr2	101235676	101235717
chr2	101595591	101595615
chr2	101595633	101595657
chr2	101595659	101595695
chr2	101657946	101657969
chr2	101850129	101850156
chr2	101880144	101880191
chr2	101880263	101880280
chr2	101880335	101880403
chr2	101880403	101880472
chr2	102145198	102145214
chr2	102425074	102425094
chr2	102451891	102451917
chr2	102542755	102542784
chr2	102658553	102658578
chr2	103127081	103127119
chr2	103850163	103850193
chr2	104083443	104083465
chr2	104083533	104083579
chr2	104083670	104083688
chr2	104083733	104083751
chr2	104112807	104112823
chr2	104113005	104113021
chr2	104113112	104113130
chr2	104113200	104113243
chr2	104195258	104195280
chr2	104202238	104202289
chr2	104202302	104202329
chr2	104202376	104202409
chr2	104202446	104202479
chr2	104363958	104363975
chr2	104961293	104961348
chr2	105104439	105104491
chr2	105122686	105122719
chr2	105600690	105600706
chr2	105675887	105675913
chr2	105683676	105683756
chr2	105683771	105683798
chr2	106031475	106031499
chr2	106037004	106037065
chr2	106037070	106037098
chr2	106520171	106520198
chr2	106520210	106520227
chr2	106563697	106563759
chr2	106693849	106693873
chr2	107214628	107214646
chr2	107295305	107295334
chr2	107470809	107470885
chr2	107470922	107470956
chr2	107470973	107471002
chr2	107529026	107529050
chr2	107529054	107529075
chr2	107648548	107648571
chr2	107779202	107779226
chr2	108020677	108020746
chr2	108020798	108020821
[truncated: 15,101 more rows]

## Sheet: T07
#chr	start	end	genome.C(TC)n
chr1	4123793	4123834	mm10.C(TC)20
chr1	7820771	7820812	mm10.C(TC)20
chr1	8586791	8586832	mm10.C(TC)20
chr1	10785070	10785111	mm10.C(TC)20
chr1	11524140	11524181	mm10.C(TC)20
chr1	11978290	11978331	mm10.C(TC)20
chr1	12008761	12008802	mm10.C(TC)20
chr1	12016577	12016618	mm10.C(TC)20
chr1	12035707	12035748	mm10.C(TC)20
chr1	12734374	12734415	mm10.C(TC)20
chr1	13905965	13906006	mm10.C(TC)20
chr1	13925303	13925344	mm10.C(TC)20
chr1	14228161	14228202	mm10.C(TC)20
chr1	14413017	14413058	mm10.C(TC)20
chr1	14711447	14711488	mm10.C(TC)20
chr1	16115800	16115841	mm10.C(TC)20
chr1	16151990	16152031	mm10.C(TC)20
chr1	19641607	19641648	mm10.C(TC)20
chr1	20061247	20061288	mm10.C(TC)20
chr1	20236802	20236843	mm10.C(TC)20
chr1	22315916	22315957	mm10.C(TC)20
chr1	22364439	22364480	mm10.C(TC)20
chr1	22816926	22816967	mm10.C(TC)20
chr1	25144883	25144924	mm10.C(TC)20
chr1	25199660	25199701	mm10.C(TC)20
chr1	26048106	26048147	mm10.C(TC)20
chr1	26427903	26427944	mm10.C(TC)20
chr1	26697248	26697289	mm10.C(TC)20
chr1	26963883	26963924	mm10.C(TC)20
chr1	27190206	27190247	mm10.C(TC)20
chr1	28042828	28042869	mm10.C(TC)20
chr1	28708383	28708424	mm10.C(TC)20
chr1	29958879	29958920	mm10.C(TC)20
chr1	32927658	32927699	mm10.C(TC)20
chr1	33038177	33038218	mm10.C(TC)20
chr1	34883651	34883692	mm10.C(TC)20
chr1	35230592	35230633	mm10.C(TC)20
chr1	35861423	35861464	mm10.C(TC)20
chr1	38287851	38287892	mm10.C(TC)20
chr1	38378307	38378348	mm10.C(TC)20
chr1	38899022	38899063	mm10.C(TC)20
chr1	40322983	40323024	mm10.C(TC)20
chr1	40961103	40961144	mm10.C(TC)20
chr1	41432001	41432042	mm10.C(TC)20
chr1	41435184	41435225	mm10.C(TC)20
chr1	41839386	41839427	mm10.C(TC)20
chr1	42259930	42259971	mm10.C(TC)20
chr1	42508767	42508808	mm10.C(TC)20
chr1	42610475	42610516	mm10.C(TC)20
chr1	42634874	42634915	mm10.C(TC)20
chr1	42639034	42639075	mm10.C(TC)20
chr1	42919806	42919847	mm10.C(TC)20
chr1	43788215	43788256	mm10.C(TC)20
chr1	45537702	45537743	mm10.C(TC)20
chr1	46887188	46887229	mm10.C(TC)20
chr1	47417629	47417670	mm10.C(TC)20
chr1	49130702	49130743	mm10.C(TC)20
chr1	51120087	51120128	mm10.C(TC)20
chr1	51917138	51917179	mm10.C(TC)20
chr1	53364700	53364741	mm10.C(TC)20
chr1	53976580	53976621	mm10.C(TC)20
chr1	54279031	54279072	mm10.C(TC)20
chr1	55542953	55542994	mm10.C(TC)20
chr1	57807402	57807443	mm10.C(TC)20
chr1	57913475	57913516	mm10.C(TC)20
chr1	58286496	58286537	mm10.C(TC)20
chr1	59354919	59354960	mm10.C(TC)20
chr1	59458337	59458378	mm10.C(TC)20
chr1	61296433	61296474	mm10.C(TC)20
chr1	62601425	62601466	mm10.C(TC)20
chr1	62850928	62850969	mm10.C(TC)20
chr1	63814492	63814533	mm10.C(TC)20
chr1	64523421	64523462	mm10.C(TC)20
chr1	65228121	65228162	mm10.C(TC)20
chr1	65260544	65260585	mm10.C(TC)20
chr1	65609521	65609562	mm10.C(TC)20
chr1	66605817	66605858	mm10.C(TC)20
chr1	69697038	69697079	mm10.C(TC)20
chr1	70911178	70911219	mm10.C(TC)20
chr1	72041985	72042026	mm10.C(TC)20
chr1	72408590	72408631	mm10.C(TC)20
chr1	72829132	72829173	mm10.C(TC)20
chr1	73612566	73612607	mm10.C(TC)20
chr1	75641391	75641432	mm10.C(TC)20
chr1	75707536	75707577	mm10.C(TC)20
chr1	76491706	76491747	mm10.C(TC)20
chr1	76547276	76547317	mm10.C(TC)20
chr1	78236106	78236147	mm10.C(TC)20
chr1	80131991	80132032	mm10.C(TC)20
chr1	80426889	80426930	mm10.C(TC)20
chr1	81198389	81198430	mm10.C(TC)20
chr1	81561709	81561750	mm10.C(TC)20
chr1	81632131	81632172	mm10.C(TC)20
chr1	81743199	81743240	mm10.C(TC)20
chr1	82351390	82351431	mm10.C(TC)20
chr1	83126477	83126518	mm10.C(TC)20
chr1	83155620	83155661	mm10.C(TC)20
chr1	84083387	84083428	mm10.C(TC)20
chr1	84292454	84292495	mm10.C(TC)20
chr1	85083743	85083784	mm10.C(TC)20
chr1	85976085	85976126	mm10.C(TC)20
chr1	86052071	86052112	mm10.C(TC)20
chr1	87368563	87368604	mm10.C(TC)20
chr1	87521499	87521540	mm10.C(TC)20
chr1	88870433	88870474	mm10.C(TC)20
chr1	88893181	88893222	mm10.C(TC)20
chr1	90361929	90361970	mm10.C(TC)20
chr1	90443676	90443717	mm10.C(TC)20
chr1	90478317	90478358	mm10.C(TC)20
chr1	91007805	91007846	mm10.C(TC)20
chr1	91039515	91039556	mm10.C(TC)20
chr1	91543113	91543154	mm10.C(TC)20
chr1	91674861	91674902	mm10.C(TC)20
chr1	91752739	91752780	mm10.C(TC)20
chr1	96001110	96001151	mm10.C(TC)20
chr1	96602667	96602708	mm10.C(TC)20
chr1	97748773	97748814	mm10.C(TC)20
chr1	98124197	98124238	mm10.C(TC)20
chr1	98562395	98562436	mm10.C(TC)20
chr1	98894798	98894839	mm10.C(TC)20
chr1	99166583	99166624	mm10.C(TC)20
chr1	99717637	99717678	mm10.C(TC)20
chr1	100009455	100009496	mm10.C(TC)20
chr1	100078743	100078784	mm10.C(TC)20
chr1	100125924	100125965	mm10.C(TC)20
chr1	100395597	100395638	mm10.C(TC)20
chr1	100450178	100450219	mm10.C(TC)20
chr1	102435846	102435887	mm10.C(TC)20
chr1	102747934	102747975	mm10.C(TC)20
chr1	103502654	103502695	mm10.C(TC)20
chr1	103787425	103787466	mm10.C(TC)20
chr1	105093398	105093439	mm10.C(TC)20
chr1	105434649	105434690	mm10.C(TC)20
chr1	105974408	105974449	mm10.C(TC)20
chr1	106209920	106209961	mm10.C(TC)20
chr1	106682274	106682315	mm10.C(TC)20
chr1	107774619	107774660	mm10.C(TC)20
chr1	108100097	108100138	mm10.C(TC)20
chr1	108100982	108101023	mm10.C(TC)20
chr1	108495899	108495940	mm10.C(TC)20
chr1	110721462	110721503	mm10.C(TC)20
chr1	112131992	112132033	mm10.C(TC)20
chr1	113564862	113564903	mm10.C(TC)20
chr1	114257420	114257461	mm10.C(TC)20
chr1	114533309	114533350	mm10.C(TC)20
chr1	116345115	116345156	mm10.C(TC)20
chr1	117197991	117198032	mm10.C(TC)20
chr1	117327867	117327908	mm10.C(TC)20
chr1	117415392	117415433	mm10.C(TC)20
chr1	117760166	117760207	mm10.C(TC)20
chr1	118692293	118692334	mm10.C(TC)20
chr1	120648423	120648464	mm10.C(TC)20
chr1	120951631	120951672	mm10.C(TC)20
chr1	121133225	121133266	mm10.C(TC)20
chr1	123340662	123340703	mm10.C(TC)20
chr1	123636927	123636968	mm10.C(TC)20
chr1	123794545	123794586	mm10.C(TC)20
chr1	123962968	123963009	mm10.C(TC)20
chr1	123984238	123984279	mm10.C(TC)20
chr1	124973739	124973780	mm10.C(TC)20
chr1	125242043	125242084	mm10.C(TC)20
chr1	125520794	125520835	mm10.C(TC)20
chr1	125764253	125764294	mm10.C(TC)20
chr1	127078465	127078506	mm10.C(TC)20
chr1	127510457	127510498	mm10.C(TC)20
chr1	129112788	129112829	mm10.C(TC)20
chr1	129195643	129195684	mm10.C(TC)20
chr1	129537540	129537581	mm10.C(TC)20
chr1	129730749	129730790	mm10.C(TC)20
chr1	129887117	129887158	mm10.C(TC)20
chr1	130089448	130089489	mm10.C(TC)20
chr1	131598833	131598874	mm10.C(TC)20
chr1	132340765	132340806	mm10.C(TC)20
chr1	132874456	132874497	mm10.C(TC)20
chr1	133187774	133187815	mm10.C(TC)20
chr1	133869135	133869176	mm10.C(TC)20
chr1	135093329	135093370	mm10.C(TC)20
chr1	135687519	135687560	mm10.C(TC)20
chr1	135948752	135948793	mm10.C(TC)20
chr1	136575931	136575972	mm10.C(TC)20
chr1	137198638	137198679	mm10.C(TC)20
chr1	137583483	137583524	mm10.C(TC)20
chr1	137782650	137782691	mm10.C(TC)20
chr1	137943394	137943435	mm10.C(TC)20
chr1	138689986	138690027	mm10.C(TC)20
chr1	138828508	138828549	mm10.C(TC)20
chr1	143989649	143989690	mm10.C(TC)20
chr1	144137040	144137081	mm10.C(TC)20
chr1	144272400	144272441	mm10.C(TC)20
chr1	144497839	144497880	mm10.C(TC)20
chr1	144598355	144598396	mm10.C(TC)20
chr1	144931136	144931177	mm10.C(TC)20
chr1	145139688	145139729	mm10.C(TC)20
chr1	146789470	146789511	mm10.C(TC)20
chr1	146900727	146900768	mm10.C(TC)20
chr1	147360543	147360584	mm10.C(TC)20
chr1	149294397	149294438	mm10.C(TC)20
chr1	149768374	149768415	mm10.C(TC)20
chr1	151145407	151145448	mm10.C(TC)20
chr1	151794349	151794390	mm10.C(TC)20
chr1	152106609	152106650	mm10.C(TC)20
chr1	152758279	152758320	mm10.C(TC)20
chr1	153659433	153659474	mm10.C(TC)20
chr1	155010796	155010837	mm10.C(TC)20
chr1	155506605	155506646	mm10.C(TC)20
chr1	156586194	156586235	mm10.C(TC)20
chr1	156602894	156602935	mm10.C(TC)20
chr1	157074669	157074710	mm10.C(TC)20
chr1	157909390	157909431	mm10.C(TC)20
chr1	158143922	158143963	mm10.C(TC)20
chr1	158371215	158371256	mm10.C(TC)20
chr1	158451730	158451771	mm10.C(TC)20
chr1	161460395	161460436	mm10.C(TC)20
chr1	161567074	161567115	mm10.C(TC)20
chr1	161571504	161571545	mm10.C(TC)20
chr1	162125419	162125460	mm10.C(TC)20
chr1	162317669	162317710	mm10.C(TC)20
chr1	163222389	163222430	mm10.C(TC)20
chr1	163316645	163316686	mm10.C(TC)20
chr1	164053177	164053218	mm10.C(TC)20
chr1	164169729	164169770	mm10.C(TC)20
chr1	164464725	164464766	mm10.C(TC)20
chr1	165711350	165711391	mm10.C(TC)20
chr1	165719572	165719613	mm10.C(TC)20
chr1	167109903	167109944	mm10.C(TC)20
chr1	167494567	167494608	mm10.C(TC)20
chr1	167850191	167850232	mm10.C(TC)20
chr1	172060483	172060524	mm10.C(TC)20
chr1	174691568	174691609	mm10.C(TC)20
chr1	177146506	177146547	mm10.C(TC)20
chr1	178183386	178183427	mm10.C(TC)20
chr1	179591468	179591509	mm10.C(TC)20
chr1	180192438	180192479	mm10.C(TC)20
chr1	183076192	183076233	mm10.C(TC)20
chr1	184272030	184272071	mm10.C(TC)20
chr1	184487982	184488023	mm10.C(TC)20
chr1	185860725	185860766	mm10.C(TC)20
chr1	188599538	188599579	mm10.C(TC)20
chr1	188710806	188710847	mm10.C(TC)20
chr1	190476640	190476681	mm10.C(TC)20
chr1	192299169	192299210	mm10.C(TC)20
chr1	194018610	194018651	mm10.C(TC)20
chr10	3336199	3336240	mm10.C(TC)20
chr10	4505144	4505185	mm10.C(TC)20
chr10	6766632	6766673	mm10.C(TC)20
chr10	7656739	7656780	mm10.C(TC)20
chr10	7859025	7859066	mm10.C(TC)20
chr10	9064093	9064134	mm10.C(TC)20
chr10	11963842	11963883	mm10.C(TC)20
chr10	14067680	14067721	mm10.C(TC)20
chr10	14232188	14232229	mm10.C(TC)20
chr10	15145758	15145799	mm10.C(TC)20
chr10	16115355	16115396	mm10.C(TC)20
chr10	16469117	16469158	mm10.C(TC)20
chr10	16576671	16576712	mm10.C(TC)20
chr10	16747647	16747688	mm10.C(TC)20
chr10	16953512	16953553	mm10.C(TC)20
chr10	17003101	17003142	mm10.C(TC)20
chr10	18493775	18493816	mm10.C(TC)20
chr10	19505079	19505120	mm10.C(TC)20
chr10	19586660	19586701	mm10.C(TC)20
chr10	20079437	20079478	mm10.C(TC)20
chr10	20109352	20109393	mm10.C(TC)20
chr10	20391012	20391053	mm10.C(TC)20
chr10	20581788	20581829	mm10.C(TC)20
chr10	20852135	20852176	mm10.C(TC)20
chr10	21102579	21102620	mm10.C(TC)20
chr10	21423361	21423402	mm10.C(TC)20
chr10	22882793	22882834	mm10.C(TC)20
chr10	22928979	22929020	mm10.C(TC)20
chr10	23215338	23215379	mm10.C(TC)20
chr10	24924027	24924068	mm10.C(TC)20
chr10	25356786	25356827	mm10.C(TC)20
chr10	26262303	26262344	mm10.C(TC)20
chr10	26357027	26357068	mm10.C(TC)20
chr10	26474128	26474169	mm10.C(TC)20
chr10	26532268	26532309	mm10.C(TC)20
chr10	27649526	27649567	mm10.C(TC)20
chr10	28083571	28083612	mm10.C(TC)20
chr10	28619446	28619487	mm10.C(TC)20
chr10	29386538	29386579	mm10.C(TC)20
chr10	30994408	30994449	mm10.C(TC)20
chr10	31116743	31116784	mm10.C(TC)20
chr10	31563144	31563185	mm10.C(TC)20
chr10	32541997	32542038	mm10.C(TC)20
chr10	35591408	35591449	mm10.C(TC)20
chr10	36508575	36508616	mm10.C(TC)20
chr10	37304574	37304615	mm10.C(TC)20
chr10	38013523	38013564	mm10.C(TC)20
chr10	40452600	40452641	mm10.C(TC)20
chr10	42651901	42651942	mm10.C(TC)20
chr10	42707670	42707711	mm10.C(TC)20
chr10	42758457	42758498	mm10.C(TC)20
chr10	43248339	43248380	mm10.C(TC)20
chr10	43859971	43860012	mm10.C(TC)20
chr10	44301469	44301510	mm10.C(TC)20
chr10	44980525	44980566	mm10.C(TC)20
chr10	45888330	45888371	mm10.C(TC)20
chr10	47413231	47413272	mm10.C(TC)20
chr10	48364732	48364773	mm10.C(TC)20
chr10	48775162	48775203	mm10.C(TC)20
chr10	50056451	50056492	mm10.C(TC)20
chr10	50869721	50869762	mm10.C(TC)20
chr10	52892730	52892771	mm10.C(TC)20
chr10	54372011	54372052	mm10.C(TC)20
chr10	54794121	54794162	mm10.C(TC)20
chr10	55569972	55570013	mm10.C(TC)20
chr10	55978880	55978921	mm10.C(TC)20
chr10	56475390	56475431	mm10.C(TC)20
chr10	56664147	56664188	mm10.C(TC)20
chr10	58746057	58746098	mm10.C(TC)20
chr10	61150941	61150982	mm10.C(TC)20
chr10	61152685	61152726	mm10.C(TC)20
chr10	62176885	62176926	mm10.C(TC)20
chr10	63534910	63534951	mm10.C(TC)20
chr10	63633273	63633314	mm10.C(TC)20
chr10	63633317	63633358	mm10.C(TC)20
chr10	63833629	63833670	mm10.C(TC)20
chr10	64031213	64031254	mm10.C(TC)20
chr10	64043069	64043110	mm10.C(TC)20
chr10	64081562	64081603	mm10.C(TC)20
chr10	64468720	64468761	mm10.C(TC)20
chr10	65755359	65755400	mm10.C(TC)20
chr10	66943762	66943803	mm10.C(TC)20
chr10	68797039	68797080	mm10.C(TC)20
chr10	69243783	69243824	mm10.C(TC)20
chr10	69384204	69384245	mm10.C(TC)20
chr10	69519981	69520022	mm10.C(TC)20
chr10	69560118	69560159	mm10.C(TC)20
chr10	70393686	70393727	mm10.C(TC)20
chr10	71787098	71787139	mm10.C(TC)20
chr10	72334767	72334808	mm10.C(TC)20
chr10	72700559	72700600	mm10.C(TC)20
chr10	75207702	75207743	mm10.C(TC)20
chr10	75823342	75823383	mm10.C(TC)20
chr10	76752307	76752348	mm10.C(TC)20
chr10	78538267	78538308	mm10.C(TC)20
chr10	78782023	78782064	mm10.C(TC)20
chr10	79110069	79110110	mm10.C(TC)20
chr10	79814216	79814257	mm10.C(TC)20
chr10	81980565	81980606	mm10.C(TC)20
chr10	83755386	83755427	mm10.C(TC)20
chr10	85549707	85549748	mm10.C(TC)20
chr10	86932198	86932239	mm10.C(TC)20
chr10	87025344	87025385	mm10.C(TC)20
chr10	87421137	87421178	mm10.C(TC)20
chr10	87504415	87504456	mm10.C(TC)20
chr10	89087085	89087126	mm10.C(TC)20
chr10	89741681	89741722	mm10.C(TC)20
chr10	89769542	89769583	mm10.C(TC)20
chr10	89786038	89786079	mm10.C(TC)20
chr10	90136895	90136936	mm10.C(TC)20
chr10	90228172	90228213	mm10.C(TC)20
chr10	90532962	90533003	mm10.C(TC)20
chr10	92554546	92554587	mm10.C(TC)20
chr10	93597771	93597812	mm10.C(TC)20
chr10	94387213	94387254	mm10.C(TC)20
chr10	95028766	95028807	mm10.C(TC)20
chr10	97261389	97261430	mm10.C(TC)20
chr10	98885981	98886022	mm10.C(TC)20
chr10	99540103	99540144	mm10.C(TC)20
chr10	101008069	101008110	mm10.C(TC)20
chr10	102637877	102637918	mm10.C(TC)20
chr10	103479329	103479370	mm10.C(TC)20
chr10	104549981	104550022	mm10.C(TC)20
chr10	105490217	105490258	mm10.C(TC)20
chr10	105630442	105630483	mm10.C(TC)20
chr10	108042780	108042821	mm10.C(TC)20
chr10	108754650	108754691	mm10.C(TC)20
chr10	109389713	109389754	mm10.C(TC)20
chr10	110705086	110705127	mm10.C(TC)20
chr10	112532363	112532404	mm10.C(TC)20
chr10	113234136	113234177	mm10.C(TC)20
chr10	113322990	113323031	mm10.C(TC)20
chr10	113477303	113477344	mm10.C(TC)20
chr10	113484658	113484699	mm10.C(TC)20
chr10	113662299	113662340	mm10.C(TC)20
chr10	113849549	113849590	mm10.C(TC)20
chr10	114110610	114110651	mm10.C(TC)20
chr10	114208120	114208161	mm10.C(TC)20
chr10	116003713	116003754	mm10.C(TC)20
chr10	117172691	117172732	mm10.C(TC)20
chr10	117986893	117986934	mm10.C(TC)20
chr10	118418641	118418682	mm10.C(TC)20
chr10	118452623	118452664	mm10.C(TC)20
chr10	119482432	119482473	mm10.C(TC)20
chr10	120324380	120324421	mm10.C(TC)20
chr10	120899682	120899723	mm10.C(TC)20
chr10	120954239	120954280	mm10.C(TC)20
chr10	121024456	121024497	mm10.C(TC)20
chr10	121103645	121103686	mm10.C(TC)20
chr10	121888974	121889015	mm10.C(TC)20
chr10	121890056	121890097	mm10.C(TC)20
chr10	122262558	122262599	mm10.C(TC)20
chr10	122296356	122296397	mm10.C(TC)20
chr10	125075502	125075543	mm10.C(TC)20
chr10	125576743	125576784	mm10.C(TC)20
chr11	7125836	7125877	mm10.C(TC)20
chr11	10949723	10949764	mm10.C(TC)20
chr11	12830022	12830063	mm10.C(TC)20
chr11	13936666	13936707	mm10.C(TC)20
chr11	15326325	15326366	mm10.C(TC)20
chr11	16556818	16556859	mm10.C(TC)20
chr11	18460621	18460662	mm10.C(TC)20
chr11	19258323	19258364	mm10.C(TC)20
chr11	19422068	19422109	mm10.C(TC)20
chr11	19888781	19888822	mm10.C(TC)20
chr11	20174094	20174135	mm10.C(TC)20
chr11	21032776	21032817	mm10.C(TC)20
chr11	21047886	21047927	mm10.C(TC)20
chr11	22825572	22825613	mm10.C(TC)20
chr11	23117415	23117456	mm10.C(TC)20
chr11	24098374	24098415	mm10.C(TC)20
chr11	24399482	24399523	mm10.C(TC)20
chr11	25349304	25349345	mm10.C(TC)20
chr11	25349435	25349476	mm10.C(TC)20
chr11	25834029	25834070	mm10.C(TC)20
chr11	28212555	28212596	mm10.C(TC)20
chr11	28759619	28759660	mm10.C(TC)20
chr11	29371256	29371297	mm10.C(TC)20
chr11	31520708	31520749	mm10.C(TC)20
chr11	32827784	32827825	mm10.C(TC)20
chr11	32959917	32959958	mm10.C(TC)20
chr11	36051712	36051753	mm10.C(TC)20
chr11	36175554	36175595	mm10.C(TC)20
chr11	37269969	37270010	mm10.C(TC)20
chr11	37270621	37270662	mm10.C(TC)20
chr11	37952108	37952149	mm10.C(TC)20
chr11	38306821	38306862	mm10.C(TC)20
chr11	38371424	38371465	mm10.C(TC)20
chr11	39435211	39435252	mm10.C(TC)20
chr11	39438382	39438423	mm10.C(TC)20
chr11	40441838	40441879	mm10.C(TC)20
chr11	42027019	42027060	mm10.C(TC)20
chr11	42800427	42800468	mm10.C(TC)20
chr11	43942198	43942239	mm10.C(TC)20
chr11	45784977	45785018	mm10.C(TC)20
chr11	47757420	47757461	mm10.C(TC)20
chr11	49158880	49158921	mm10.C(TC)20
chr11	49459070	49459111	mm10.C(TC)20
chr11	50508647	50508688	mm10.C(TC)20
chr11	51722002	51722043	mm10.C(TC)20
chr11	51917323	51917364	mm10.C(TC)20
chr11	51961453	51961494	mm10.C(TC)20
chr11	52940709	52940750	mm10.C(TC)20
chr11	53529073	53529114	mm10.C(TC)20
chr11	53945125	53945166	mm10.C(TC)20
chr11	54983846	54983887	mm10.C(TC)20
chr11	55676230	55676271	mm10.C(TC)20
chr11	55895843	55895884	mm10.C(TC)20
chr11	57119143	57119184	mm10.C(TC)20
chr11	59886901	59886942	mm10.C(TC)20
chr11	61239266	61239307	mm10.C(TC)20
chr11	61257171	61257212	mm10.C(TC)20
chr11	61850424	61850465	mm10.C(TC)20
chr11	61874692	61874733	mm10.C(TC)20
chr11	62181321	62181362	mm10.C(TC)20
chr11	64110379	64110420	mm10.C(TC)20
chr11	64442608	64442649	mm10.C(TC)20
chr11	66714647	66714688	mm10.C(TC)20
chr11	66933826	66933867	mm10.C(TC)20
chr11	69528410	69528451	mm10.C(TC)20
chr11	70176068	70176109	mm10.C(TC)20
chr11	70447703	70447744	mm10.C(TC)20
chr11	70778043	70778084	mm10.C(TC)20
chr11	72114198	72114239	mm10.C(TC)20
chr11	73609931	73609972	mm10.C(TC)20
chr11	76310663	76310704	mm10.C(TC)20
chr11	76370473	76370514	mm10.C(TC)20
chr11	76406384	76406425	mm10.C(TC)20
chr11	76465555	76465596	mm10.C(TC)20
chr11	78315796	78315837	mm10.C(TC)20
chr11	80148987	80149028	mm10.C(TC)20
chr11	81182419	81182460	mm10.C(TC)20
chr11	81425206	81425247	mm10.C(TC)20
chr11	81711551	81711592	mm10.C(TC)20
chr11	83790064	83790105	mm10.C(TC)20
chr11	83946492	83946533	mm10.C(TC)20
chr11	87882541	87882582	mm10.C(TC)20
chr11	89247692	89247733	mm10.C(TC)20
chr11	91254120	91254161	mm10.C(TC)20
chr11	92108492	92108533	mm10.C(TC)20
chr11	92350728	92350769	mm10.C(TC)20
chr11	92673102	92673143	mm10.C(TC)20
chr11	92929447	92929488	mm10.C(TC)20
chr11	93301940	93301981	mm10.C(TC)20
chr11	93821433	93821474	mm10.C(TC)20
chr11	94006889	94006930	mm10.C(TC)20
chr11	94462904	94462945	mm10.C(TC)20
chr11	94596232	94596273	mm10.C(TC)20
chr11	94862764	94862805	mm10.C(TC)20
chr11	95010198	95010239	mm10.C(TC)20
chr11	95136669	95136710	mm10.C(TC)20
chr11	95591902	95591943	mm10.C(TC)20
chr11	95732004	95732045	mm10.C(TC)20
chr11	95892737	95892778	mm10.C(TC)20
chr11	95952721	95952762	mm10.C(TC)20
chr11	96247591	96247632	mm10.C(TC)20
chr11	96379421	96379462	mm10.C(TC)20
chr11	96502234	96502275	mm10.C(TC)20
chr11	96726200	96726241	mm10.C(TC)20
chr11	96874514	96874555	mm10.C(TC)20
chr11	98019201	98019242	mm10.C(TC)20
chr11	98495015	98495056	mm10.C(TC)20
chr11	98599797	98599838	mm10.C(TC)20
chr11	99270139	99270180	mm10.C(TC)20
chr11	100315309	100315350	mm10.C(TC)20
chr11	101281259	101281300	mm10.C(TC)20
chr11	101344732	101344773	mm10.C(TC)20
chr11	102389347	102389388	mm10.C(TC)20
chr11	102623516	102623557	mm10.C(TC)20
chr11	102892181	102892222	mm10.C(TC)20
chr11	104074139	104074180	mm10.C(TC)20
chr11	104221341	104221382	mm10.C(TC)20
chr11	104568789	104568830	mm10.C(TC)20
chr11	105305145	105305186	mm10.C(TC)20
chr11	106743045	106743086	mm10.C(TC)20
chr11	107266186	107266227	mm10.C(TC)20
chr11	109003217	109003258	mm10.C(TC)20
chr11	109179472	109179513	mm10.C(TC)20
chr11	109645440	109645481	mm10.C(TC)20
chr11	110778045	110778086	mm10.C(TC)20
chr11	110906011	110906052	mm10.C(TC)20
chr11	111547523	111547564	mm10.C(TC)20
chr11	112205052	112205093	mm10.C(TC)20
chr11	112288072	112288113	mm10.C(TC)20
chr11	112464968	112465009	mm10.C(TC)20
chr11	112612466	112612507	mm10.C(TC)20
chr11	112801823	112801864	mm10.C(TC)20
chr11	112806992	112807033	mm10.C(TC)20
chr11	113172133	113172174	mm10.C(TC)20
chr11	114374732	114374773	mm10.C(TC)20
chr11	114402269	114402310	mm10.C(TC)20
chr11	115190467	115190508	mm10.C(TC)20
chr11	116595844	116595885	mm10.C(TC)20
chr11	118350797	118350838	mm10.C(TC)20
chr11	121502713	121502754	mm10.C(TC)20
chr12	4080206	4080247	mm10.C(TC)20
chr12	6060346	6060387	mm10.C(TC)20
chr12	6903585	6903626	mm10.C(TC)20
chr12	9344228	9344269	mm10.C(TC)20
chr12	10813120	10813161	mm10.C(TC)20
chr12	10905290	10905331	mm10.C(TC)20
chr12	11039864	11039905	mm10.C(TC)20
chr12	11979123	11979164	mm10.C(TC)20
chr12	12428147	12428188	mm10.C(TC)20
chr12	12566112	12566153	mm10.C(TC)20
chr12	12601166	12601207	mm10.C(TC)20
chr12	13440397	13440438	mm10.C(TC)20
chr12	13736314	13736355	mm10.C(TC)20
chr12	13801042	13801083	mm10.C(TC)20
chr12	14368804	14368845	mm10.C(TC)20
chr12	15206070	15206111	mm10.C(TC)20
chr12	15407099	15407140	mm10.C(TC)20
chr12	17018751	17018792	mm10.C(TC)20
chr12	17094449	17094490	mm10.C(TC)20
chr12	17647643	17647684	mm10.C(TC)20
chr12	18347417	18347458	mm10.C(TC)20
chr12	22320673	22320714	mm10.C(TC)20
chr12	25245129	25245170	mm10.C(TC)20
chr12	26953180	26953221	mm10.C(TC)20
chr12	27676031	27676072	mm10.C(TC)20
chr12	31780599	31780640	mm10.C(TC)20
chr12	33393290	33393331	mm10.C(TC)20
chr12	33410871	33410912	mm10.C(TC)20
chr12	34903855	34903896	mm10.C(TC)20
chr12	35574990	35575031	mm10.C(TC)20
chr12	36652243	36652284	mm10.C(TC)20
chr12	36724646	36724687	mm10.C(TC)20
chr12	37128522	37128563	mm10.C(TC)20
chr12	38072747	38072788	mm10.C(TC)20
chr12	38590404	38590445	mm10.C(TC)20
chr12	39231395	39231436	mm10.C(TC)20
chr12	39650378	39650419	mm10.C(TC)20
chr12	40019429	40019470	mm10.C(TC)20
chr12	40175046	40175087	mm10.C(TC)20
chr12	41531237	41531278	mm10.C(TC)20
chr12	41810948	41810989	mm10.C(TC)20
chr12	41850671	41850712	mm10.C(TC)20
chr12	42793162	42793203	mm10.C(TC)20
chr12	43323112	43323153	mm10.C(TC)20
chr12	43722302	43722343	mm10.C(TC)20
chr12	44303952	44303993	mm10.C(TC)20
chr12	44409745	44409786	mm10.C(TC)20
chr12	44451387	44451428	mm10.C(TC)20
chr12	46125631	46125672	mm10.C(TC)20
chr12	46400025	46400066	mm10.C(TC)20
chr12	50283699	50283740	mm10.C(TC)20
chr12	51977306	51977347	mm10.C(TC)20
chr12	52327017	52327058	mm10.C(TC)20
chr12	53973185	53973226	mm10.C(TC)20
chr12	54011869	54011910	mm10.C(TC)20
chr12	54120765	54120806	mm10.C(TC)20
chr12	54124332	54124373	mm10.C(TC)20
chr12	54217632	54217673	mm10.C(TC)20
chr12	54229016	54229057	mm10.C(TC)20
chr12	54249304	54249345	mm10.C(TC)20
chr12	54258460	54258501	mm10.C(TC)20
chr12	54516314	54516355	mm10.C(TC)20
chr12	55694771	55694812	mm10.C(TC)20
chr12	61046055	61046096	mm10.C(TC)20
chr12	62083308	62083349	mm10.C(TC)20
chr12	62262929	62262970	mm10.C(TC)20
chr12	63197911	63197952	mm10.C(TC)20
chr12	64226475	64226516	mm10.C(TC)20
chr12	65569688	65569729	mm10.C(TC)20
chr12	66173406	66173447	mm10.C(TC)20
chr12	66262307	66262348	mm10.C(TC)20
chr12	66799868	66799909	mm10.C(TC)20
chr12	69503323	69503364	mm10.C(TC)20
chr12	70431433	70431474	mm10.C(TC)20
chr12	71729698	71729739	mm10.C(TC)20
chr12	72011054	72011095	mm10.C(TC)20
chr12	73114951	73114992	mm10.C(TC)20
chr12	73131105	73131146	mm10.C(TC)20
chr12	78899040	78899081	mm10.C(TC)20
chr12	79726174	79726215	mm10.C(TC)20
chr12	79926744	79926785	mm10.C(TC)20
chr12	80090474	80090515	mm10.C(TC)20
chr12	80991695	80991736	mm10.C(TC)20
chr12	81246343	81246384	mm10.C(TC)20
chr12	81405201	81405242	mm10.C(TC)20
chr12	82090057	82090098	mm10.C(TC)20
chr12	83142650	83142691	mm10.C(TC)20
chr12	83616999	83617040	mm10.C(TC)20
chr12	86006352	86006393	mm10.C(TC)20
chr12	88771865	88771906	mm10.C(TC)20
chr12	89623606	89623647	mm10.C(TC)20
chr12	90314711	90314752	mm10.C(TC)20
chr12	90339182	90339223	mm10.C(TC)20
chr12	90703227	90703268	mm10.C(TC)20
chr12	90791642	90791683	mm10.C(TC)20
chr12	92673129	92673170	mm10.C(TC)20
chr12	92786889	92786930	mm10.C(TC)20
chr12	93201959	93202000	mm10.C(TC)20
chr12	94067356	94067397	mm10.C(TC)20
chr12	94384937	94384978	mm10.C(TC)20
chr12	94580148	94580189	mm10.C(TC)20
chr12	96109651	96109692	mm10.C(TC)20
chr12	97687716	97687757	mm10.C(TC)20
chr12	98081818	98081859	mm10.C(TC)20
chr12	100671867	100671908	mm10.C(TC)20
chr12	102548985	102549026	mm10.C(TC)20
chr12	103068860	103068901	mm10.C(TC)20
chr12	103179540	103179581	mm10.C(TC)20
chr12	103231681	103231722	mm10.C(TC)20
chr12	104458302	104458343	mm10.C(TC)20
chr12	104537224	104537265	mm10.C(TC)20
chr12	105047711	105047752	mm10.C(TC)20
chr12	105133496	105133537	mm10.C(TC)20
chr12	106682461	106682502	mm10.C(TC)20
chr12	106828495	106828536	mm10.C(TC)20
chr12	107923643	107923684	mm10.C(TC)20
chr12	108635525	108635566	mm10.C(TC)20
chr12	109314722	109314763	mm10.C(TC)20
chr12	110247080	110247121	mm10.C(TC)20
chr12	113688325	113688366	mm10.C(TC)20
chr12	114590105	114590146	mm10.C(TC)20
chr12	117656443	117656484	mm10.C(TC)20
chr12	117949366	117949407	mm10.C(TC)20
chr12	118899276	118899317	mm10.C(TC)20
chr12	119056589	119056630	mm10.C(TC)20
chr12	119579674	119579715	mm10.C(TC)20
chr13	5190193	5190234	mm10.C(TC)20
chr13	7060067	7060108	mm10.C(TC)20
chr13	7419608	7419649	mm10.C(TC)20
chr13	7501032	7501073	mm10.C(TC)20
chr13	8068217	8068258	mm10.C(TC)20
chr13	8550969	8551010	mm10.C(TC)20
chr13	8691339	8691380	mm10.C(TC)20
chr13	8891186	8891227	mm10.C(TC)20
chr13	9260207	9260248	mm10.C(TC)20
chr13	9786780	9786821	mm10.C(TC)20
chr13	10162339	10162380	mm10.C(TC)20
chr13	10527572	10527613	mm10.C(TC)20
chr13	10654368	10654409	mm10.C(TC)20
chr13	11169219	11169260	mm10.C(TC)20
chr13	11226105	11226146	mm10.C(TC)20
chr13	12365353	12365394	mm10.C(TC)20
chr13	13134393	13134434	mm10.C(TC)20
chr13	14239301	14239342	mm10.C(TC)20
chr13	15932591	15932632	mm10.C(TC)20
chr13	16398610	16398651	mm10.C(TC)20
chr13	16416907	16416948	mm10.C(TC)20
chr13	16707986	16708027	mm10.C(TC)20
chr13	17858998	17859039	mm10.C(TC)20
chr13	18137055	18137096	mm10.C(TC)20
chr13	18458868	18458909	mm10.C(TC)20
chr13	19304055	19304096	mm10.C(TC)20
chr13	19824673	19824714	mm10.C(TC)20
chr13	20058808	20058849	mm10.C(TC)20
chr13	20903163	20903204	mm10.C(TC)20
chr13	21187039	21187080	mm10.C(TC)20
chr13	22034078	22034119	mm10.C(TC)20
chr13	22326420	22326461	mm10.C(TC)20
chr13	22725457	22725498	mm10.C(TC)20
chr13	24537048	24537089	mm10.C(TC)20
chr13	25174716	25174757	mm10.C(TC)20
chr13	28292664	28292705	mm10.C(TC)20
chr13	29136855	29136896	mm10.C(TC)20
chr13	30211969	30212010	mm10.C(TC)20
chr13	30221124	30221165	mm10.C(TC)20
chr13	30508080	30508121	mm10.C(TC)20
chr13	30846464	30846505	mm10.C(TC)20
chr13	31257090	31257131	mm10.C(TC)20
chr13	32881400	32881441	mm10.C(TC)20
chr13	33067013	33067054	mm10.C(TC)20
chr13	34860999	34861040	mm10.C(TC)20
chr13	36738873	36738914	mm10.C(TC)20
chr13	36975215	36975256	mm10.C(TC)20
chr13	37484359	37484400	mm10.C(TC)20
chr13	38531052	38531093	mm10.C(TC)20
chr13	38687817	38687858	mm10.C(TC)20
chr13	38972178	38972219	mm10.C(TC)20
chr13	39468565	39468606	mm10.C(TC)20
chr13	40500140	40500181	mm10.C(TC)20
chr13	42186568	42186609	mm10.C(TC)20
chr13	43080677	43080718	mm10.C(TC)20
chr13	43931901	43931942	mm10.C(TC)20
chr13	43932293	43932334	mm10.C(TC)20
chr13	44483715	44483756	mm10.C(TC)20
chr13	45022128	45022169	mm10.C(TC)20
chr13	45423521	45423562	mm10.C(TC)20
chr13	45803562	45803603	mm10.C(TC)20
chr13	46665686	46665727	mm10.C(TC)20
chr13	46818990	46819031	mm10.C(TC)20
chr13	47292390	47292431	mm10.C(TC)20
chr13	49348882	49348923	mm10.C(TC)20
chr13	49439171	49439212	mm10.C(TC)20
chr13	49713555	49713596	mm10.C(TC)20
chr13	50705698	50705739	mm10.C(TC)20
chr13	50892206	50892247	mm10.C(TC)20
chr13	51316037	51316078	mm10.C(TC)20
chr13	51765951	51765992	mm10.C(TC)20
chr13	51822415	51822456	mm10.C(TC)20
chr13	51940689	51940730	mm10.C(TC)20
chr13	52329134	52329175	mm10.C(TC)20
chr13	52535151	52535192	mm10.C(TC)20
chr13	53927402	53927443	mm10.C(TC)20
chr13	54746800	54746841	mm10.C(TC)20
chr13	57018405	57018446	mm10.C(TC)20
chr13	59665774	59665815	mm10.C(TC)20
chr13	60141289	60141330	mm10.C(TC)20
chr13	60228309	60228350	mm10.C(TC)20
chr13	60481781	60481822	mm10.C(TC)20
chr13	64283994	64284035	mm10.C(TC)20
chr13	65801076	65801117	mm10.C(TC)20
chr13	68570555	68570596	mm10.C(TC)20
chr13	70497881	70497922	mm10.C(TC)20
chr13	71406579	71406620	mm10.C(TC)20
chr13	73439618	73439659	mm10.C(TC)20
chr13	73795339	73795380	mm10.C(TC)20
chr13	75298516	75298557	mm10.C(TC)20
chr13	75342529	75342570	mm10.C(TC)20
chr13	77006826	77006867	mm10.C(TC)20
chr13	77863117	77863158	mm10.C(TC)20
chr13	79700050	79700091	mm10.C(TC)20
chr13	81928229	81928270	mm10.C(TC)20
chr13	81977720	81977761	mm10.C(TC)20
chr13	82552368	82552409	mm10.C(TC)20
chr13	85458951	85458992	mm10.C(TC)20
chr13	86415945	86415986	mm10.C(TC)20
chr13	87071369	87071410	mm10.C(TC)20
chr13	87469855	87469896	mm10.C(TC)20
chr13	88225451	88225492	mm10.C(TC)20
chr13	88653520	88653561	mm10.C(TC)20
chr13	88832518	88832559	mm10.C(TC)20
chr13	89789565	89789606	mm10.C(TC)20
chr13	90037608	90037649	mm10.C(TC)20
chr13	90642686	90642727	mm10.C(TC)20
chr13	91393363	91393404	mm10.C(TC)20
chr13	91393408	91393449	mm10.C(TC)20
chr13	92956564	92956605	mm10.C(TC)20
chr13	93229803	93229844	mm10.C(TC)20
chr13	94910098	94910139	mm10.C(TC)20
chr13	96085202	96085243	mm10.C(TC)20
chr13	96761799	96761840	mm10.C(TC)20
chr13	97287151	97287192	mm10.C(TC)20
chr13	97384754	97384795	mm10.C(TC)20
chr13	97390949	97390990	mm10.C(TC)20
chr13	97877281	97877322	mm10.C(TC)20
chr13	98390178	98390219	mm10.C(TC)20
chr13	98980723	98980764	mm10.C(TC)20
chr13	99730292	99730333	mm10.C(TC)20
chr13	100009525	100009566	mm10.C(TC)20
chr13	100396549	100396590	mm10.C(TC)20
chr13	100749875	100749916	mm10.C(TC)20
chr13	103129069	103129110	mm10.C(TC)20
chr13	103146652	103146693	mm10.C(TC)20
chr13	105291127	105291168	mm10.C(TC)20
chr13	105469032	105469073	mm10.C(TC)20
chr13	106244821	106244862	mm10.C(TC)20
chr13	106424843	106424884	mm10.C(TC)20
chr13	107292375	107292416	mm10.C(TC)20
chr13	107939731	107939772	mm10.C(TC)20
chr13	108563550	108563591	mm10.C(TC)20
chr13	109216421	109216462	mm10.C(TC)20
chr13	109586420	109586461	mm10.C(TC)20
chr13	109695709	109695750	mm10.C(TC)20
chr13	109752096	109752137	mm10.C(TC)20
chr13	110023843	110023884	mm10.C(TC)20
chr13	110574690	110574731	mm10.C(TC)20
chr13	110882062	110882103	mm10.C(TC)20
chr13	111620849	111620890	mm10.C(TC)20
chr13	112167121	112167162	mm10.C(TC)20
chr13	113208982	113209023	mm10.C(TC)20
chr13	114321234	114321275	mm10.C(TC)20
chr13	114415143	114415184	mm10.C(TC)20
chr13	115325913	115325954	mm10.C(TC)20
chr13	116230892	116230933	mm10.C(TC)20
chr13	117036796	117036837	mm10.C(TC)20
chr13	119278943	119278984	mm10.C(TC)20
chr13	120090025	120090066	mm10.C(TC)20
chr14	4756944	4756985	mm10.C(TC)20
chr14	7241223	7241264	mm10.C(TC)20
chr14	8251943	8251984	mm10.C(TC)20
chr14	8561366	8561407	mm10.C(TC)20
chr14	9263367	9263408	mm10.C(TC)20
chr14	9634900	9634941	mm10.C(TC)20
chr14	9944853	9944894	mm10.C(TC)20
chr14	10049126	10049167	mm10.C(TC)20
chr14	11069108	11069149	mm10.C(TC)20
chr14	11361307	11361348	mm10.C(TC)20
chr14	11845419	11845460	mm10.C(TC)20
chr14	12407225	12407266	mm10.C(TC)20
chr14	13382712	13382753	mm10.C(TC)20
chr14	14186458	14186499	mm10.C(TC)20
chr14	16096521	16096562	mm10.C(TC)20
chr14	16170732	16170773	mm10.C(TC)20
chr14	16599698	16599739	mm10.C(TC)20
chr14	17663347	17663388	mm10.C(TC)20
chr14	18311589	18311630	mm10.C(TC)20
chr14	18381720	18381761	mm10.C(TC)20
chr14	18944704	18944745	mm10.C(TC)20
chr14	19942714	19942755	mm10.C(TC)20
chr14	20045914	20045955	mm10.C(TC)20
chr14	22090670	22090711	mm10.C(TC)20
chr14	22574713	22574754	mm10.C(TC)20
chr14	23104130	23104171	mm10.C(TC)20
chr14	24255151	24255192	mm10.C(TC)20
chr14	24769176	24769217	mm10.C(TC)20
chr14	25920943	25920984	mm10.C(TC)20
chr14	25921771	25921812	mm10.C(TC)20
chr14	26200316	26200357	mm10.C(TC)20
chr14	26379434	26379475	mm10.C(TC)20
chr14	26425740	26425781	mm10.C(TC)20
chr14	27583450	27583491	mm10.C(TC)20
chr14	28197211	28197252	mm10.C(TC)20
chr14	28448346	28448387	mm10.C(TC)20
chr14	28638624	28638665	mm10.C(TC)20
chr14	28670491	28670532	mm10.C(TC)20
chr14	30851213	30851254	mm10.C(TC)20
chr14	32794435	32794476	mm10.C(TC)20
chr14	33806578	33806619	mm10.C(TC)20
chr14	33860444	33860485	mm10.C(TC)20
chr14	33862941	33862982	mm10.C(TC)20
chr14	35588510	35588551	mm10.C(TC)20
chr14	36747984	36748025	mm10.C(TC)20
chr14	38891541	38891582	mm10.C(TC)20
chr14	39767793	39767834	mm10.C(TC)20
chr14	40094227	40094268	mm10.C(TC)20
chr14	40362932	40362973	mm10.C(TC)20
chr14	41607914	41607955	mm10.C(TC)20
chr14	43699278	43699319	mm10.C(TC)20
chr14	43759440	43759481	mm10.C(TC)20
chr14	43901374	43901415	mm10.C(TC)20
chr14	43992466	43992507	mm10.C(TC)20
chr14	46552085	46552126	mm10.C(TC)20
chr14	46712749	46712790	mm10.C(TC)20
chr14	51874286	51874327	mm10.C(TC)20
chr14	51975187	51975228	mm10.C(TC)20
chr14	53924691	53924732	mm10.C(TC)20
chr14	54163223	54163264	mm10.C(TC)20
chr14	54334059	54334100	mm10.C(TC)20
chr14	55694492	55694533	mm10.C(TC)20
chr14	56980722	56980763	mm10.C(TC)20
chr14	57095837	57095878	mm10.C(TC)20
chr14	57796223	57796264	mm10.C(TC)20
chr14	58434992	58435033	mm10.C(TC)20
chr14	58708477	58708518	mm10.C(TC)20
chr14	59709733	59709774	mm10.C(TC)20
chr14	59878658	59878699	mm10.C(TC)20
chr14	60926389	60926430	mm10.C(TC)20
chr14	62126819	62126860	mm10.C(TC)20
chr14	62408578	62408619	mm10.C(TC)20
chr14	64702428	64702469	mm10.C(TC)20
chr14	66051595	66051636	mm10.C(TC)20
chr14	67398965	67399006	mm10.C(TC)20
chr14	68691840	68691881	mm10.C(TC)20
chr14	70019607	70019648	mm10.C(TC)20
chr14	70096001	70096042	mm10.C(TC)20
chr14	70930873	70930914	mm10.C(TC)20
chr14	71811719	71811760	mm10.C(TC)20
chr14	72709078	72709119	mm10.C(TC)20
chr14	75516135	75516176	mm10.C(TC)20
chr14	76489809	76489850	mm10.C(TC)20
chr14	76990675	76990716	mm10.C(TC)20
chr14	78258158	78258199	mm10.C(TC)20
chr14	80337410	80337451	mm10.C(TC)20
chr14	82551981	82552022	mm10.C(TC)20
chr14	84188404	84188445	mm10.C(TC)20
chr14	84189073	84189114	mm10.C(TC)20
chr14	84271133	84271174	mm10.C(TC)20
chr14	84721458	84721499	mm10.C(TC)20
chr14	86181187	86181228	mm10.C(TC)20
chr14	92247184	92247225	mm10.C(TC)20
chr14	93305112	93305153	mm10.C(TC)20
chr14	94135886	94135927	mm10.C(TC)20
chr14	97870200	97870241	mm10.C(TC)20
chr14	99980020	99980061	mm10.C(TC)20
chr14	100569810	100569851	mm10.C(TC)20
chr14	103342574	103342615	mm10.C(TC)20
chr14	103469404	103469445	mm10.C(TC)20
chr14	103980850	103980891	mm10.C(TC)20
chr14	104892396	104892437	mm10.C(TC)20
chr14	105598498	105598539	mm10.C(TC)20
chr14	105904248	105904289	mm10.C(TC)20
chr14	107453105	107453146	mm10.C(TC)20
chr14	107534221	107534262	mm10.C(TC)20
chr14	107674248	107674289	mm10.C(TC)20
chr14	108337996	108338037	mm10.C(TC)20
chr14	109567418	109567459	mm10.C(TC)20
chr14	110331183	110331224	mm10.C(TC)20
chr14	110767908	110767949	mm10.C(TC)20
chr14	110817645	110817686	mm10.C(TC)20
chr14	112551925	112551966	mm10.C(TC)20
chr14	113884883	113884924	mm10.C(TC)20
chr14	116913965	116914006	mm10.C(TC)20
chr14	117038536	117038577	mm10.C(TC)20
chr14	118353368	118353409	mm10.C(TC)20
chr14	120156772	120156813	mm10.C(TC)20
chr14	120708901	120708942	mm10.C(TC)20
chr14	121434458	121434499	mm10.C(TC)20
chr14	121461695	121461736	mm10.C(TC)20
chr14	121620468	121620509	mm10.C(TC)20
chr14	123584483	123584524	mm10.C(TC)20
chr15	3305027	3305068	mm10.C(TC)20
chr15	4591682	4591723	mm10.C(TC)20
chr15	6034701	6034742	mm10.C(TC)20
chr15	8699731	8699772	mm10.C(TC)20
chr15	10870315	10870356	mm10.C(TC)20
chr15	10946239	10946280	mm10.C(TC)20
chr15	10999500	10999541	mm10.C(TC)20
chr15	13596439	13596480	mm10.C(TC)20
chr15	16644058	16644099	mm10.C(TC)20
chr15	16648838	16648879	mm10.C(TC)20
chr15	17351399	17351440	mm10.C(TC)20
chr15	17838140	17838181	mm10.C(TC)20
chr15	21109942	21109983	mm10.C(TC)20
chr15	22564997	22565038	mm10.C(TC)20
chr15	22995152	22995193	mm10.C(TC)20
chr15	24545741	24545782	mm10.C(TC)20
chr15	25431381	25431422	mm10.C(TC)20
chr15	25745754	25745795	mm10.C(TC)20
chr15	26745228	26745269	mm10.C(TC)20
chr15	27433507	27433548	mm10.C(TC)20
chr15	29141404	29141445	mm10.C(TC)20
chr15	29414287	29414328	mm10.C(TC)20
chr15	31055375	31055416	mm10.C(TC)20
chr15	31291128	31291169	mm10.C(TC)20
chr15	31321068	31321109	mm10.C(TC)20
chr15	32481845	32481886	mm10.C(TC)20
chr15	34509220	34509261	mm10.C(TC)20
chr15	34570673	34570714	mm10.C(TC)20
chr15	34702655	34702696	mm10.C(TC)20
chr15	35169331	35169372	mm10.C(TC)20
chr15	35304638	35304679	mm10.C(TC)20
chr15	36699410	36699451	mm10.C(TC)20
chr15	37312250	37312291	mm10.C(TC)20
chr15	38111366	38111407	mm10.C(TC)20
chr15	38563522	38563563	mm10.C(TC)20
chr15	38940584	38940625	mm10.C(TC)20
chr15	39649550	39649591	mm10.C(TC)20
chr15	41560735	41560776	mm10.C(TC)20
chr15	41700032	41700073	mm10.C(TC)20
chr15	41912290	41912331	mm10.C(TC)20
chr15	42390870	42390911	mm10.C(TC)20
chr15	44086487	44086528	mm10.C(TC)20
chr15	44094896	44094937	mm10.C(TC)20
chr15	46358872	46358913	mm10.C(TC)20
chr15	48158259	48158300	mm10.C(TC)20
chr15	49626167	49626208	mm10.C(TC)20
chr15	50323408	50323449	mm10.C(TC)20
chr15	50358686	50358727	mm10.C(TC)20
chr15	51065808	51065849	mm10.C(TC)20
chr15	52762076	52762117	mm10.C(TC)20
chr15	54870792	54870833	mm10.C(TC)20
chr15	57242586	57242627	mm10.C(TC)20
chr15	57386773	57386814	mm10.C(TC)20
chr15	58768110	58768151	mm10.C(TC)20
chr15	63971218	63971259	mm10.C(TC)20
chr15	65001768	65001809	mm10.C(TC)20
chr15	65183022	65183063	mm10.C(TC)20
chr15	65639181	65639222	mm10.C(TC)20
chr15	66541827	66541868	mm10.C(TC)20
chr15	66587849	66587890	mm10.C(TC)20
chr15	67313673	67313714	mm10.C(TC)20
chr15	67320937	67320978	mm10.C(TC)20
chr15	69173022	69173063	mm10.C(TC)20
chr15	69717664	69717705	mm10.C(TC)20
chr15	69872476	69872517	mm10.C(TC)20
chr15	71221742	71221783	mm10.C(TC)20
chr15	71372991	71373032	mm10.C(TC)20
chr15	71966093	71966134	mm10.C(TC)20
chr15	72228244	72228285	mm10.C(TC)20
chr15	73735861	73735902	mm10.C(TC)20
chr15	74446749	74446790	mm10.C(TC)20
chr15	76307921	76307962	mm10.C(TC)20
chr15	78462750	78462791	mm10.C(TC)20
chr15	79070082	79070123	mm10.C(TC)20
chr15	83746857	83746898	mm10.C(TC)20
chr15	84605871	84605912	mm10.C(TC)20
chr15	85584349	85584390	mm10.C(TC)20
chr15	86438939	86438980	mm10.C(TC)20
chr15	86597981	86598022	mm10.C(TC)20
chr15	86655743	86655784	mm10.C(TC)20
chr15	87461191	87461232	mm10.C(TC)20
chr15	88143419	88143460	mm10.C(TC)20
chr15	88198876	88198917	mm10.C(TC)20
chr15	88285142	88285183	mm10.C(TC)20
chr15	90311490	90311531	mm10.C(TC)20
chr15	90852533	90852574	mm10.C(TC)20
chr15	90868031	90868072	mm10.C(TC)20
chr15	91741535	91741576	mm10.C(TC)20
chr15	91869295	91869336	mm10.C(TC)20
chr15	93568302	93568343	mm10.C(TC)20
chr15	94147196	94147237	mm10.C(TC)20
chr15	95195878	95195919	mm10.C(TC)20
chr15	95764128	95764169	mm10.C(TC)20
chr15	96080986	96081027	mm10.C(TC)20
chr15	96910870	96910911	mm10.C(TC)20
chr15	99551299	99551340	mm10.C(TC)20
chr15	99922328	99922369	mm10.C(TC)20
chr15	99997913	99997954	mm10.C(TC)20
chr15	100601346	100601387	mm10.C(TC)20
chr15	100941167	100941208	mm10.C(TC)20
chr15	101599520	101599561	mm10.C(TC)20
chr15	101776787	101776828	mm10.C(TC)20
chr15	102730367	102730408	mm10.C(TC)20
chr15	102904763	102904804	mm10.C(TC)20
chr15	102990338	102990379	mm10.C(TC)20
chr15	103583563	103583604	mm10.C(TC)20
chr16	4816609	4816650	mm10.C(TC)20
chr16	5095958	5095999	mm10.C(TC)20
chr16	5177642	5177683	mm10.C(TC)20
chr16	6495850	6495891	mm10.C(TC)20
chr16	7007996	7008037	mm10.C(TC)20
chr16	7027701	7027742	mm10.C(TC)20
chr16	7272484	7272525	mm10.C(TC)20
chr16	7549556	7549597	mm10.C(TC)20
chr16	9506392	9506433	mm10.C(TC)20
chr16	10164644	10164685	mm10.C(TC)20
chr16	10370837	10370878	mm10.C(TC)20
chr16	10377100	10377141	mm10.C(TC)20
chr16	10497021	10497062	mm10.C(TC)20
chr16	11112880	11112921	mm10.C(TC)20
chr16	11462440	11462481	mm10.C(TC)20
chr16	12884033	12884074	mm10.C(TC)20
chr16	13501735	13501776	mm10.C(TC)20
chr16	14418536	14418577	mm10.C(TC)20
chr16	14489008	14489049	mm10.C(TC)20
chr16	14971444	14971485	mm10.C(TC)20
chr16	17564525	17564566	mm10.C(TC)20
chr16	18030898	18030939	mm10.C(TC)20
chr16	18162501	18162542	mm10.C(TC)20
chr16	18312127	18312168	mm10.C(TC)20
chr16	20155733	20155774	mm10.C(TC)20
chr16	20593132	20593173	mm10.C(TC)20
chr16	21013658	21013699	mm10.C(TC)20
chr16	21052004	21052045	mm10.C(TC)20
chr16	21093209	21093250	mm10.C(TC)20
chr16	21229385	21229426	mm10.C(TC)20
chr16	22436668	22436709	mm10.C(TC)20
chr16	24735666	24735707	mm10.C(TC)20
chr16	25154590	25154631	mm10.C(TC)20
chr16	27544015	27544056	mm10.C(TC)20
chr16	28100215	28100256	mm10.C(TC)20
chr16	29510836	29510877	mm10.C(TC)20
chr16	30844206	30844247	mm10.C(TC)20
chr16	34052071	34052112	mm10.C(TC)20
chr16	34932767	34932808	mm10.C(TC)20
chr16	35211609	35211650	mm10.C(TC)20
chr16	35523031	35523072	mm10.C(TC)20
chr16	36180473	36180514	mm10.C(TC)20
chr16	36564216	36564257	mm10.C(TC)20
chr16	37129024	37129065	mm10.C(TC)20
chr16	38263158	38263199	mm10.C(TC)20
chr16	38405071	38405112	mm10.C(TC)20
chr16	39723166	39723207	mm10.C(TC)20
chr16	39867147	39867188	mm10.C(TC)20
chr16	41180581	41180622	mm10.C(TC)20
chr16	42054087	42054128	mm10.C(TC)20
chr16	42800310	42800351	mm10.C(TC)20
chr16	43581380	43581421	mm10.C(TC)20
chr16	44235474	44235515	mm10.C(TC)20
chr16	44512356	44512397	mm10.C(TC)20
chr16	44976737	44976778	mm10.C(TC)20
chr16	45600799	45600840	mm10.C(TC)20
chr16	45745293	45745334	mm10.C(TC)20
chr16	45854556	45854597	mm10.C(TC)20
chr16	46134827	46134868	mm10.C(TC)20
chr16	52855575	52855616	mm10.C(TC)20
chr16	56513122	56513163	mm10.C(TC)20
chr16	56513411	56513452	mm10.C(TC)20
chr16	59949855	59949896	mm10.C(TC)20
chr16	61050605	61050646	mm10.C(TC)20
chr16	61506729	61506770	mm10.C(TC)20
chr16	62474669	62474710	mm10.C(TC)20
chr16	62757813	62757854	mm10.C(TC)20
chr16	64495106	64495147	mm10.C(TC)20
chr16	65150432	65150473	mm10.C(TC)20
chr16	66974078	66974119	mm10.C(TC)20
chr16	68444646	68444687	mm10.C(TC)20
chr16	68754143	68754184	mm10.C(TC)20
chr16	71301224	71301265	mm10.C(TC)20
chr16	71615028	71615069	mm10.C(TC)20
chr16	71671378	71671419	mm10.C(TC)20
chr16	71833125	71833166	mm10.C(TC)20
chr16	73244440	73244481	mm10.C(TC)20
chr16	74403545	74403586	mm10.C(TC)20
chr16	76010760	76010801	mm10.C(TC)20
chr16	76104244	76104285	mm10.C(TC)20
chr16	76544611	76544652	mm10.C(TC)20
chr16	76807725	76807766	mm10.C(TC)20
chr16	77182598	77182639	mm10.C(TC)20
chr16	77895064	77895105	mm10.C(TC)20
chr16	78217346	78217387	mm10.C(TC)20
chr16	79252586	79252627	mm10.C(TC)20
chr16	79704052	79704093	mm10.C(TC)20
chr16	80726550	80726591	mm10.C(TC)20
chr16	81225541	81225582	mm10.C(TC)20
chr16	82145474	82145515	mm10.C(TC)20
chr16	85950724	85950765	mm10.C(TC)20
chr16	87416702	87416743	mm10.C(TC)20
chr16	87589378	87589419	mm10.C(TC)20
chr16	87615103	87615144	mm10.C(TC)20
chr16	88384037	88384078	mm10.C(TC)20
chr16	88730958	88730999	mm10.C(TC)20
chr16	92483075	92483116	mm10.C(TC)20
chr16	92528008	92528049	mm10.C(TC)20
chr16	93055916	93055957	mm10.C(TC)20
chr16	93134626	93134667	mm10.C(TC)20
chr16	94213580	94213621	mm10.C(TC)20
chr16	94558819	94558860	mm10.C(TC)20
chr16	96654387	96654428	mm10.C(TC)20
chr16	97453881	97453922	mm10.C(TC)20
chr16	97469975	97470016	mm10.C(TC)20
chr16	97677266	97677307	mm10.C(TC)20
chr17	3433809	3433850	mm10.C(TC)20
chr17	3950189	3950230	mm10.C(TC)20
chr17	6857900	6857941	mm10.C(TC)20
chr17	7447394	7447435	mm10.C(TC)20
chr17	7856386	7856427	mm10.C(TC)20
chr17	8563379	8563420	mm10.C(TC)20
chr17	9958520	9958561	mm10.C(TC)20
chr17	10146902	10146943	mm10.C(TC)20
chr17	11928394	11928435	mm10.C(TC)20
chr17	16482976	16483017	mm10.C(TC)20
chr17	17058814	17058855	mm10.C(TC)20
chr17	17228401	17228442	mm10.C(TC)20
chr17	19548627	19548668	mm10.C(TC)20
chr17	24712328	24712369	mm10.C(TC)20
chr17	24967769	24967810	mm10.C(TC)20
chr17	25195726	25195767	mm10.C(TC)20
chr17	26749830	26749871	mm10.C(TC)20
chr17	26795808	26795849	mm10.C(TC)20
chr17	28651084	28651125	mm10.C(TC)20
chr17	29777208	29777249	mm10.C(TC)20
chr17	29908835	29908876	mm10.C(TC)20
chr17	31353085	31353126	mm10.C(TC)20
chr17	31410365	31410406	mm10.C(TC)20
chr17	32187891	32187932	mm10.C(TC)20
chr17	32405076	32405117	mm10.C(TC)20
chr17	32520892	32520933	mm10.C(TC)20
chr17	32874920	32874961	mm10.C(TC)20
chr17	33762610	33762651	mm10.C(TC)20
chr17	36564393	36564434	mm10.C(TC)20
chr17	37267644	37267685	mm10.C(TC)20
chr17	39725945	39725986	mm10.C(TC)20
chr17	41198696	41198737	mm10.C(TC)20
chr17	42897907	42897948	mm10.C(TC)20
chr17	43755156	43755197	mm10.C(TC)20
chr17	44372836	44372877	mm10.C(TC)20
chr17	44830743	44830784	mm10.C(TC)20
chr17	45259544	45259585	mm10.C(TC)20
chr17	48443354	48443395	mm10.C(TC)20
chr17	50089514	50089555	mm10.C(TC)20
chr17	50493447	50493488	mm10.C(TC)20
chr17	50586605	50586646	mm10.C(TC)20
chr17	53539917	53539958	mm10.C(TC)20
chr17	54189554	54189595	mm10.C(TC)20
chr17	56740689	56740730	mm10.C(TC)20
chr17	58869421	58869462	mm10.C(TC)20
chr17	59722022	59722063	mm10.C(TC)20
chr17	61506086	61506127	mm10.C(TC)20
chr17	63507562	63507603	mm10.C(TC)20
chr17	64638177	64638218	mm10.C(TC)20
chr17	65700685	65700726	mm10.C(TC)20
chr17	66154923	66154964	mm10.C(TC)20
chr17	66941458	66941499	mm10.C(TC)20
chr17	68115005	68115046	mm10.C(TC)20
chr17	68650595	68650636	mm10.C(TC)20
chr17	69128692	69128733	mm10.C(TC)20
chr17	69602178	69602219	mm10.C(TC)20
chr17	69697501	69697542	mm10.C(TC)20
chr17	71437081	71437122	mm10.C(TC)20
chr17	71673169	71673210	mm10.C(TC)20
chr17	72797088	72797129	mm10.C(TC)20
chr17	73349783	73349824	mm10.C(TC)20
chr17	75167468	75167509	mm10.C(TC)20
chr17	75330887	75330928	mm10.C(TC)20
chr17	75734261	75734302	mm10.C(TC)20
chr17	75845539	75845580	mm10.C(TC)20
chr17	76002563	76002604	mm10.C(TC)20
chr17	79087291	79087332	mm10.C(TC)20
chr17	79238569	79238610	mm10.C(TC)20
chr17	79281276	79281317	mm10.C(TC)20
chr17	79939034	79939075	mm10.C(TC)20
chr17	80346675	80346716	mm10.C(TC)20
chr17	81128433	81128474	mm10.C(TC)20
chr17	85804330	85804371	mm10.C(TC)20
chr17	87086905	87086946	mm10.C(TC)20
chr17	87947666	87947707	mm10.C(TC)20
chr17	88245175	88245216	mm10.C(TC)20
chr17	88614714	88614755	mm10.C(TC)20
chr17	88846872	88846913	mm10.C(TC)20
chr17	89038767	89038808	mm10.C(TC)20
chr17	90016523	90016564	mm10.C(TC)20
chr17	90635660	90635701	mm10.C(TC)20
chr17	91051127	91051168	mm10.C(TC)20
chr17	91291574	91291615	mm10.C(TC)20
chr17	91450859	91450900	mm10.C(TC)20
chr17	92692284	92692325	mm10.C(TC)20
chr17	93780699	93780740	mm10.C(TC)20
chr17	94231037	94231078	mm10.C(TC)20
chr18	3680454	3680495	mm10.C(TC)20
chr18	3683663	3683704	mm10.C(TC)20
chr18	5526121	5526162	mm10.C(TC)20
chr18	5541805	5541846	mm10.C(TC)20
chr18	6625823	6625864	mm10.C(TC)20
chr18	6811099	6811140	mm10.C(TC)20
chr18	6979118	6979159	mm10.C(TC)20
chr18	8115250	8115291	mm10.C(TC)20
chr18	9159749	9159790	mm10.C(TC)20
chr18	10994241	10994282	mm10.C(TC)20
chr18	12028358	12028399	mm10.C(TC)20
chr18	13155411	13155452	mm10.C(TC)20
chr18	14162092	14162133	mm10.C(TC)20
chr18	15493184	15493225	mm10.C(TC)20
chr18	17077252	17077293	mm10.C(TC)20
chr18	18297273	18297314	mm10.C(TC)20
chr18	19636401	19636442	mm10.C(TC)20
chr18	19858487	19858528	mm10.C(TC)20
chr18	21813496	21813537	mm10.C(TC)20
chr18	22657964	22658005	mm10.C(TC)20
chr18	24373485	24373526	mm10.C(TC)20
chr18	25092543	25092584	mm10.C(TC)20
chr18	25753987	25754028	mm10.C(TC)20
chr18	28303750	28303791	mm10.C(TC)20
chr18	30402974	30403015	mm10.C(TC)20
chr18	32368560	32368601	mm10.C(TC)20
chr18	33511410	33511451	mm10.C(TC)20
chr18	34009056	34009097	mm10.C(TC)20
chr18	34186316	34186357	mm10.C(TC)20
chr18	34998019	34998060	mm10.C(TC)20
chr18	35006681	35006722	mm10.C(TC)20
chr18	35390239	35390280	mm10.C(TC)20
chr18	35701502	35701543	mm10.C(TC)20
chr18	35955357	35955398	mm10.C(TC)20
chr18	35968426	35968467	mm10.C(TC)20
chr18	39655687	39655728	mm10.C(TC)20
chr18	39708486	39708527	mm10.C(TC)20
chr18	39714943	39714984	mm10.C(TC)20
chr18	40665618	40665659	mm10.C(TC)20
chr18	40668552	40668593	mm10.C(TC)20
chr18	40724829	40724870	mm10.C(TC)20
chr18	40811172	40811213	mm10.C(TC)20
chr18	42000100	42000141	mm10.C(TC)20
chr18	43503538	43503579	mm10.C(TC)20
chr18	44754583	44754624	mm10.C(TC)20
chr18	45114574	45114615	mm10.C(TC)20
chr18	45425148	45425189	mm10.C(TC)20
chr18	45731850	45731891	mm10.C(TC)20
chr18	49769695	49769736	mm10.C(TC)20
chr18	50778598	50778639	mm10.C(TC)20
chr18	52724751	52724792	mm10.C(TC)20
chr18	53992304	53992345	mm10.C(TC)20
chr18	54482991	54483032	mm10.C(TC)20
chr18	54879742	54879783	mm10.C(TC)20
chr18	55062599	55062640	mm10.C(TC)20
chr18	55138325	55138366	mm10.C(TC)20
chr18	55674721	55674762	mm10.C(TC)20
chr18	55928347	55928388	mm10.C(TC)20
chr18	56361229	56361270	mm10.C(TC)20
chr18	56362139	56362180	mm10.C(TC)20
chr18	56474896	56474937	mm10.C(TC)20
chr18	57181519	57181560	mm10.C(TC)20
chr18	57732666	57732707	mm10.C(TC)20
chr18	58516675	58516716	mm10.C(TC)20
chr18	58727223	58727264	mm10.C(TC)20
chr18	60814364	60814405	mm10.C(TC)20
chr18	60949911	60949952	mm10.C(TC)20
chr18	61219832	61219873	mm10.C(TC)20
chr18	62296376	62296417	mm10.C(TC)20
chr18	62806472	62806513	mm10.C(TC)20
chr18	63587234	63587275	mm10.C(TC)20
chr18	64209927	64209968	mm10.C(TC)20
chr18	64744198	64744239	mm10.C(TC)20
chr18	64803744	64803785	mm10.C(TC)20
chr18	65065925	65065966	mm10.C(TC)20
chr18	65227755	65227796	mm10.C(TC)20
chr18	65884220	65884261	mm10.C(TC)20
chr18	68139071	68139112	mm10.C(TC)20
chr18	68373840	68373881	mm10.C(TC)20
chr18	69755331	69755372	mm10.C(TC)20
chr18	70631570	70631611	mm10.C(TC)20
chr18	70871229	70871270	mm10.C(TC)20
chr18	71289574	71289615	mm10.C(TC)20
chr18	71548298	71548339	mm10.C(TC)20
chr18	72001459	72001500	mm10.C(TC)20
chr18	72369747	72369788	mm10.C(TC)20
chr18	73480557	73480598	mm10.C(TC)20
chr18	73889874	73889915	mm10.C(TC)20
chr18	74351280	74351321	mm10.C(TC)20
chr18	75758644	75758685	mm10.C(TC)20
chr18	76897460	76897501	mm10.C(TC)20
chr18	78097875	78097916	mm10.C(TC)20
chr18	79127466	79127507	mm10.C(TC)20
chr18	79141810	79141851	mm10.C(TC)20
chr18	80180342	80180383	mm10.C(TC)20
chr18	80371626	80371667	mm10.C(TC)20
chr18	81003159	81003200	mm10.C(TC)20
chr18	81126346	81126387	mm10.C(TC)20
chr18	81558624	81558665	mm10.C(TC)20
chr18	81572351	81572392	mm10.C(TC)20
chr18	81595762	81595803	mm10.C(TC)20
chr18	81764655	81764696	mm10.C(TC)20
chr18	82978782	82978823	mm10.C(TC)20
chr18	83441879	83441920	mm10.C(TC)20
chr18	83487785	83487826	mm10.C(TC)20
chr18	85637812	85637853	mm10.C(TC)20
chr18	85818104	85818145	mm10.C(TC)20
chr18	86805511	86805552	mm10.C(TC)20
chr18	87266594	87266635	mm10.C(TC)20
chr18	88038735	88038776	mm10.C(TC)20
chr18	88735258	88735299	mm10.C(TC)20
chr18	88781432	88781473	mm10.C(TC)20
chr18	90100605	90100646	mm10.C(TC)20
chr19	7649738	7649779	mm10.C(TC)20
chr19	8335160	8335201	mm10.C(TC)20
chr19	8586770	8586811	mm10.C(TC)20
chr19	10000105	10000146	mm10.C(TC)20
chr19	10472486	10472527	mm10.C(TC)20
chr19	10610348	10610389	mm10.C(TC)20
chr19	10847346	10847387	mm10.C(TC)20
chr19	11432265	11432306	mm10.C(TC)20
chr19	12227762	12227803	mm10.C(TC)20
chr19	13596082	13596123	mm10.C(TC)20
chr19	14407002	14407043	mm10.C(TC)20
chr19	16287267	16287308	mm10.C(TC)20
chr19	16469191	16469232	mm10.C(TC)20
chr19	17995786	17995827	mm10.C(TC)20
chr19	18005567	18005608	mm10.C(TC)20
chr19	19260664	19260705	mm10.C(TC)20
chr19	19758262	19758303	mm10.C(TC)20
chr19	20427717	20427758	mm10.C(TC)20
chr19	22532846	22532887	mm10.C(TC)20
chr19	22879996	22880037	mm10.C(TC)20
chr19	22921856	22921897	mm10.C(TC)20
chr19	23408786	23408827	mm10.C(TC)20
chr19	24471272	24471313	mm10.C(TC)20
chr19	25179651	25179692	mm10.C(TC)20
chr19	25264115	25264156	mm10.C(TC)20
chr19	25894691	25894732	mm10.C(TC)20
chr19	26003185	26003226	mm10.C(TC)20
chr19	26198650	26198691	mm10.C(TC)20
chr19	26403642	26403683	mm10.C(TC)20
chr19	26590987	26591028	mm10.C(TC)20
chr19	28189455	28189496	mm10.C(TC)20
chr19	28915886	28915927	mm10.C(TC)20
chr19	30288810	30288851	mm10.C(TC)20
chr19	30642556	30642597	mm10.C(TC)20
chr19	31337764	31337805	mm10.C(TC)20
chr19	31511345	31511386	mm10.C(TC)20
chr19	32341584	32341625	mm10.C(TC)20
chr19	33061281	33061322	mm10.C(TC)20
chr19	34551457	34551498	mm10.C(TC)20
chr19	35124410	35124451	mm10.C(TC)20
chr19	36290707	36290748	mm10.C(TC)20
chr19	36693773	36693814	mm10.C(TC)20
chr19	36863769	36863810	mm10.C(TC)20
chr19	38602075	38602116	mm10.C(TC)20
chr19	38729776	38729817	mm10.C(TC)20
chr19	39022298	39022339	mm10.C(TC)20
chr19	40872882	40872923	mm10.C(TC)20
chr19	40947577	40947618	mm10.C(TC)20
chr19	43593105	43593146	mm10.C(TC)20
chr19	43951589	43951630	mm10.C(TC)20
chr19	44192507	44192548	mm10.C(TC)20
chr19	44383301	44383342	mm10.C(TC)20
chr19	44610836	44610877	mm10.C(TC)20
chr19	46050876	46050917	mm10.C(TC)20
chr19	46208276	46208317	mm10.C(TC)20
chr19	47174473	47174514	mm10.C(TC)20
chr19	47185084	47185125	mm10.C(TC)20
chr19	47567977	47568018	mm10.C(TC)20
chr19	48412859	48412900	mm10.C(TC)20
chr19	49594413	49594454	mm10.C(TC)20
chr19	49805288	49805329	mm10.C(TC)20
chr19	50189851	50189892	mm10.C(TC)20
chr19	51718970	51719011	mm10.C(TC)20
chr19	55484968	55485009	mm10.C(TC)20
chr19	55623614	55623655	mm10.C(TC)20
chr19	57913489	57913530	mm10.C(TC)20
chr19	57921239	57921280	mm10.C(TC)20
chr19	57928583	57928624	mm10.C(TC)20
chr19	58080798	58080839	mm10.C(TC)20
chr19	58361411	58361452	mm10.C(TC)20
chr19	58692696	58692737	mm10.C(TC)20
chr19	58874929	58874970	mm10.C(TC)20
chr2	3838357	3838398	mm10.C(TC)20
chr2	4136823	4136864	mm10.C(TC)20
chr2	4161698	4161739	mm10.C(TC)20
chr2	4220963	4221004	mm10.C(TC)20
chr2	4354631	4354672	mm10.C(TC)20
chr2	4862805	4862846	mm10.C(TC)20
chr2	5372547	5372588	mm10.C(TC)20
chr2	5659579	5659620	mm10.C(TC)20
chr2	5721375	5721416	mm10.C(TC)20
chr2	5727108	5727149	mm10.C(TC)20
chr2	9550105	9550146	mm10.C(TC)20
chr2	9627868	9627909	mm10.C(TC)20
chr2	10339129	10339170	mm10.C(TC)20
chr2	11051247	11051288	mm10.C(TC)20
chr2	11182385	11182426	mm10.C(TC)20
chr2	11647146	11647187	mm10.C(TC)20
chr2	11651848	11651889	mm10.C(TC)20
chr2	12280632	12280673	mm10.C(TC)20
chr2	12443277	12443318	mm10.C(TC)20
chr2	14713446	14713487	mm10.C(TC)20
chr2	16811191	16811232	mm10.C(TC)20
chr2	16997212	16997253	mm10.C(TC)20
chr2	17211831	17211872	mm10.C(TC)20
chr2	18517644	18517685	mm10.C(TC)20
chr2	19315958	19315999	mm10.C(TC)20
chr2	20115600	20115641	mm10.C(TC)20
chr2	20346831	20346872	mm10.C(TC)20
chr2	20437991	20438032	mm10.C(TC)20
chr2	20749520	20749561	mm10.C(TC)20
chr2	21083056	21083097	mm10.C(TC)20
chr2	21327035	21327076	mm10.C(TC)20
chr2	21371285	21371326	mm10.C(TC)20
chr2	23048344	23048385	mm10.C(TC)20
chr2	23091080	23091121	mm10.C(TC)20
chr2	24724546	24724587	mm10.C(TC)20
chr2	24802864	24802905	mm10.C(TC)20
chr2	25768527	25768568	mm10.C(TC)20
chr2	27303507	27303548	mm10.C(TC)20
chr2	28060263	28060304	mm10.C(TC)20
chr2	28782200	28782241	mm10.C(TC)20
chr2	29362772	29362813	mm10.C(TC)20
chr2	29545634	29545675	mm10.C(TC)20
chr2	29821548	29821589	mm10.C(TC)20
chr2	31102949	31102990	mm10.C(TC)20
chr2	31104876	31104917	mm10.C(TC)20
chr2	32321493	32321534	mm10.C(TC)20
chr2	34179812	34179853	mm10.C(TC)20
chr2	34754625	34754666	mm10.C(TC)20
chr2	35338219	35338260	mm10.C(TC)20
chr2	35620844	35620885	mm10.C(TC)20
chr2	38341942	38341983	mm10.C(TC)20
chr2	40129778	40129819	mm10.C(TC)20
chr2	40223148	40223189	mm10.C(TC)20
chr2	46172077	46172118	mm10.C(TC)20
chr2	46209042	46209083	mm10.C(TC)20
chr2	46377643	46377684	mm10.C(TC)20
chr2	46804703	46804744	mm10.C(TC)20
chr2	46927064	46927105	mm10.C(TC)20
chr2	47448332	47448373	mm10.C(TC)20
chr2	49141338	49141379	mm10.C(TC)20
chr2	51983780	51983821	mm10.C(TC)20
chr2	53050819	53050860	mm10.C(TC)20
chr2	55462071	55462112	mm10.C(TC)20
chr2	55508834	55508875	mm10.C(TC)20
chr2	56198393	56198434	mm10.C(TC)20
chr2	58585790	58585831	mm10.C(TC)20
chr2	60389559	60389600	mm10.C(TC)20
chr2	60516686	60516727	mm10.C(TC)20
chr2	61118160	61118201	mm10.C(TC)20
chr2	61854894	61854935	mm10.C(TC)20
chr2	62558653	62558694	mm10.C(TC)20
chr2	62844137	62844178	mm10.C(TC)20
chr2	62952367	62952408	mm10.C(TC)20
chr2	64931216	64931257	mm10.C(TC)20
chr2	65518634	65518675	mm10.C(TC)20
chr2	66979083	66979124	mm10.C(TC)20
chr2	67834408	67834449	mm10.C(TC)20
chr2	70313423	70313464	mm10.C(TC)20
chr2	70393181	70393222	mm10.C(TC)20
chr2	70646178	70646219	mm10.C(TC)20
chr2	71308519	71308560	mm10.C(TC)20
chr2	72026904	72026945	mm10.C(TC)20
chr2	73955964	73956005	mm10.C(TC)20
chr2	74280121	74280162	mm10.C(TC)20
chr2	75466727	75466768	mm10.C(TC)20
chr2	76401178	76401219	mm10.C(TC)20
chr2	78651241	78651282	mm10.C(TC)20
chr2	79006297	79006338	mm10.C(TC)20
chr2	81175297	81175338	mm10.C(TC)20
chr2	81265191	81265232	mm10.C(TC)20
chr2	82559509	82559550	mm10.C(TC)20
chr2	84052750	84052791	mm10.C(TC)20
chr2	84986963	84987004	mm10.C(TC)20
chr2	85133740	85133781	mm10.C(TC)20
chr2	85184425	85184466	mm10.C(TC)20
chr2	90438341	90438382	mm10.C(TC)20
chr2	91451501	91451542	mm10.C(TC)20
chr2	92944925	92944966	mm10.C(TC)20
chr2	93126380	93126421	mm10.C(TC)20
chr2	93914601	93914642	mm10.C(TC)20
chr2	99483336	99483377	mm10.C(TC)20
chr2	99978762	99978803	mm10.C(TC)20
chr2	100816264	100816305	mm10.C(TC)20
chr2	104234671	104234712	mm10.C(TC)20
chr2	105462703	105462744	mm10.C(TC)20
chr2	106003855	106003896	mm10.C(TC)20
chr2	106582240	106582281	mm10.C(TC)20
chr2	107553474	107553515	mm10.C(TC)20
chr2	107676689	107676730	mm10.C(TC)20
chr2	108679299	108679340	mm10.C(TC)20
chr2	112855922	112855963	mm10.C(TC)20
chr2	112996989	112997030	mm10.C(TC)20
chr2	113984592	113984633	mm10.C(TC)20
chr2	114940198	114940239	mm10.C(TC)20
chr2	115449002	115449043	mm10.C(TC)20
chr2	115952674	115952715	mm10.C(TC)20
chr2	116058231	116058272	mm10.C(TC)20
chr2	116137945	116137986	mm10.C(TC)20
chr2	116451405	116451446	mm10.C(TC)20
chr2	116663059	116663100	mm10.C(TC)20
chr2	117476322	117476363	mm10.C(TC)20
chr2	118128673	118128714	mm10.C(TC)20
chr2	118141506	118141547	mm10.C(TC)20
chr2	118437742	118437783	mm10.C(TC)20
chr2	122629441	122629482	mm10.C(TC)20
chr2	124158840	124158881	mm10.C(TC)20
chr2	126089627	126089668	mm10.C(TC)20
chr2	126230773	126230814	mm10.C(TC)20
chr2	126558715	126558756	mm10.C(TC)20
chr2	126974646	126974687	mm10.C(TC)20
chr2	127469228	127469269	mm10.C(TC)20
chr2	127977179	127977220	mm10.C(TC)20
chr2	129314202	129314243	mm10.C(TC)20
chr2	129414160	129414201	mm10.C(TC)20
chr2	129981865	129981906	mm10.C(TC)20
chr2	130201269	130201310	mm10.C(TC)20
chr2	130265151	130265192	mm10.C(TC)20
chr2	131124885	131124926	mm10.C(TC)20
chr2	131631068	131631109	mm10.C(TC)20
chr2	133643010	133643051	mm10.C(TC)20
chr2	133780476	133780517	mm10.C(TC)20
chr2	137658580	137658621	mm10.C(TC)20
chr2	140440982	140441023	mm10.C(TC)20
chr2	140586288	140586329	mm10.C(TC)20
chr2	141109963	141110004	mm10.C(TC)20
chr2	142119934	142119975	mm10.C(TC)20
chr2	143721932	143721973	mm10.C(TC)20
chr2	144054545	144054586	mm10.C(TC)20
chr2	144244487	144244528	mm10.C(TC)20
chr2	145109026	145109067	mm10.C(TC)20
chr2	147519854	147519895	mm10.C(TC)20
chr2	148143537	148143578	mm10.C(TC)20
chr2	148309419	148309460	mm10.C(TC)20
chr2	150634812	150634853	mm10.C(TC)20
chr2	151439274	151439315	mm10.C(TC)20
chr2	151703396	151703437	mm10.C(TC)20
chr2	152317758	152317799	mm10.C(TC)20
chr2	152463980	152464021	mm10.C(TC)20
chr2	153865087	153865128	mm10.C(TC)20
chr2	155488436	155488477	mm10.C(TC)20
chr2	157274680	157274721	mm10.C(TC)20
chr2	157680602	157680643	mm10.C(TC)20
chr2	158211171	158211212	mm10.C(TC)20
chr2	158273474	158273515	mm10.C(TC)20
chr2	158540587	158540628	mm10.C(TC)20
chr2	160534462	160534503	mm10.C(TC)20
chr2	161515641	161515682	mm10.C(TC)20
chr2	162207435	162207476	mm10.C(TC)20
chr2	163120514	163120555	mm10.C(TC)20
chr2	165098400	165098441	mm10.C(TC)20
chr2	165662398	165662439	mm10.C(TC)20
chr2	165938252	165938293	mm10.C(TC)20
chr2	166161833	166161874	mm10.C(TC)20
chr2	168836202	168836243	mm10.C(TC)20
chr2	169030863	169030904	mm10.C(TC)20
chr2	171038071	171038112	mm10.C(TC)20
chr2	174885871	174885912	mm10.C(TC)20
chr2	180483574	180483615	mm10.C(TC)20
chr2	180613436	180613477	mm10.C(TC)20
chr3	3584079	3584120	mm10.C(TC)20
chr3	8500060	8500101	mm10.C(TC)20
chr3	10248726	10248767	mm10.C(TC)20
chr3	10288300	10288341	mm10.C(TC)20
chr3	10375278	10375319	mm10.C(TC)20
chr3	10552212	10552253	mm10.C(TC)20
chr3	11043571	11043612	mm10.C(TC)20
chr3	13959682	13959723	mm10.C(TC)20
chr3	16824287	16824328	mm10.C(TC)20
chr3	18048133	18048174	mm10.C(TC)20
chr3	18561827	18561868	mm10.C(TC)20
chr3	18873923	18873964	mm10.C(TC)20
chr3	19625532	19625573	mm10.C(TC)20
chr3	19645901	19645942	mm10.C(TC)20
chr3	19837029	19837070	mm10.C(TC)20
chr3	20949110	20949151	mm10.C(TC)20
chr3	21826055	21826096	mm10.C(TC)20
chr3	23117551	23117592	mm10.C(TC)20
chr3	23151080	23151121	mm10.C(TC)20
chr3	24939458	24939499	mm10.C(TC)20
chr3	26864927	26864968	mm10.C(TC)20
chr3	29590059	29590100	mm10.C(TC)20
chr3	30540604	30540645	mm10.C(TC)20
chr3	30600495	30600536	mm10.C(TC)20
chr3	31609888	31609929	mm10.C(TC)20
chr3	32225014	32225055	mm10.C(TC)20
chr3	33351322	33351363	mm10.C(TC)20
chr3	34375962	34376003	mm10.C(TC)20
chr3	34475867	34475908	mm10.C(TC)20
chr3	38247522	38247563	mm10.C(TC)20
chr3	41869299	41869340	mm10.C(TC)20
chr3	43242861	43242902	mm10.C(TC)20
chr3	43570630	43570671	mm10.C(TC)20
chr3	44557784	44557825	mm10.C(TC)20
chr3	44923303	44923344	mm10.C(TC)20
chr3	45317577	45317618	mm10.C(TC)20
chr3	45672484	45672525	mm10.C(TC)20
chr3	45715080	45715121	mm10.C(TC)20
chr3	46589575	46589616	mm10.C(TC)20
chr3	46877576	46877617	mm10.C(TC)20
chr3	52013712	52013753	mm10.C(TC)20
chr3	52163061	52163102	mm10.C(TC)20
chr3	53060451	53060492	mm10.C(TC)20
chr3	54108421	54108462	mm10.C(TC)20
chr3	54142201	54142242	mm10.C(TC)20
chr3	54329923	54329964	mm10.C(TC)20
chr3	55052068	55052109	mm10.C(TC)20
chr3	55069381	55069422	mm10.C(TC)20
chr3	56352741	56352782	mm10.C(TC)20
chr3	57103908	57103949	mm10.C(TC)20
chr3	57616228	57616269	mm10.C(TC)20
chr3	59725468	59725509	mm10.C(TC)20
chr3	60159349	60159390	mm10.C(TC)20
chr3	61430051	61430092	mm10.C(TC)20
chr3	62096861	62096902	mm10.C(TC)20
chr3	63822609	63822650	mm10.C(TC)20
chr3	64516111	64516152	mm10.C(TC)20
chr3	65477769	65477810	mm10.C(TC)20
chr3	65934629	65934670	mm10.C(TC)20
chr3	66729615	66729656	mm10.C(TC)20
chr3	66807606	66807647	mm10.C(TC)20
chr3	67501498	67501539	mm10.C(TC)20
chr3	68225491	68225532	mm10.C(TC)20
chr3	68379145	68379186	mm10.C(TC)20
chr3	68774466	68774507	mm10.C(TC)20
chr3	68998853	68998894	mm10.C(TC)20
chr3	69238798	69238839	mm10.C(TC)20
chr3	69462288	69462329	mm10.C(TC)20
chr3	69911672	69911713	mm10.C(TC)20
chr3	73732430	73732471	mm10.C(TC)20
chr3	73964088	73964129	mm10.C(TC)20
chr3	74689867	74689908	mm10.C(TC)20
chr3	75736786	75736827	mm10.C(TC)20
chr3	78294265	78294306	mm10.C(TC)20
chr3	79846541	79846582	mm10.C(TC)20
chr3	80549995	80550036	mm10.C(TC)20
chr3	82222313	82222354	mm10.C(TC)20
chr3	82659858	82659899	mm10.C(TC)20
chr3	83037722	83037763	mm10.C(TC)20
chr3	83115575	83115616	mm10.C(TC)20
chr3	84755424	84755465	mm10.C(TC)20
chr3	84785457	84785498	mm10.C(TC)20
chr3	86270679	86270720	mm10.C(TC)20
chr3	86442131	86442172	mm10.C(TC)20
chr3	87437685	87437726	mm10.C(TC)20
chr3	89110318	89110359	mm10.C(TC)20
chr3	89114851	89114892	mm10.C(TC)20
chr3	89533241	89533282	mm10.C(TC)20
chr3	89684280	89684321	mm10.C(TC)20
chr3	90568196	90568237	mm10.C(TC)20
chr3	91023784	91023825	mm10.C(TC)20
chr3	93624259	93624300	mm10.C(TC)20
chr3	93829295	93829336	mm10.C(TC)20
chr3	95192469	95192510	mm10.C(TC)20
chr3	95933318	95933359	mm10.C(TC)20
chr3	96744933	96744974	mm10.C(TC)20
chr3	97789353	97789394	mm10.C(TC)20
chr3	98241930	98241971	mm10.C(TC)20
chr3	99458627	99458668	mm10.C(TC)20
chr3	99535341	99535382	mm10.C(TC)20
chr3	101362365	101362406	mm10.C(TC)20
chr3	102652294	102652335	mm10.C(TC)20
chr3	103463563	103463604	mm10.C(TC)20
chr3	103728918	103728959	mm10.C(TC)20
chr3	104085046	104085087	mm10.C(TC)20
chr3	104526513	104526554	mm10.C(TC)20
chr3	106432324	106432365	mm10.C(TC)20
chr3	107106894	107106935	mm10.C(TC)20
chr3	108171822	108171863	mm10.C(TC)20
chr3	109174183	109174224	mm10.C(TC)20
chr3	109331683	109331724	mm10.C(TC)20
chr3	109573146	109573187	mm10.C(TC)20
chr3	115766741	115766782	mm10.C(TC)20
chr3	116446700	116446741	mm10.C(TC)20
chr3	116719405	116719446	mm10.C(TC)20
chr3	117658009	117658050	mm10.C(TC)20
chr3	118167551	118167592	mm10.C(TC)20
chr3	118278256	118278297	mm10.C(TC)20
chr3	118617818	118617859	mm10.C(TC)20
chr3	119103126	119103167	mm10.C(TC)20
chr3	119300111	119300152	mm10.C(TC)20
chr3	120346273	120346314	mm10.C(TC)20
chr3	120855522	120855563	mm10.C(TC)20
chr3	121522655	121522696	mm10.C(TC)20
chr3	122606344	122606385	mm10.C(TC)20
chr3	123517392	123517433	mm10.C(TC)20
chr3	125817147	125817188	mm10.C(TC)20
chr3	126954552	126954593	mm10.C(TC)20
chr3	131681681	131681722	mm10.C(TC)20
chr3	132509600	132509641	mm10.C(TC)20
chr3	133375834	133375875	mm10.C(TC)20
chr3	133677782	133677823	mm10.C(TC)20
chr3	134216327	134216368	mm10.C(TC)20
chr3	134280851	134280892	mm10.C(TC)20
chr3	134572878	134572919	mm10.C(TC)20
chr3	134627985	134628026	mm10.C(TC)20
chr3	135032913	135032954	mm10.C(TC)20
chr3	135488661	135488702	mm10.C(TC)20
chr3	135545722	135545763	mm10.C(TC)20
chr3	135979739	135979780	mm10.C(TC)20
chr3	137679748	137679789	mm10.C(TC)20
chr3	138824916	138824957	mm10.C(TC)20
chr3	143279703	143279744	mm10.C(TC)20
chr3	143324238	143324279	mm10.C(TC)20
chr3	144528182	144528223	mm10.C(TC)20
chr3	146285854	146285895	mm10.C(TC)20
chr3	146472986	146473027	mm10.C(TC)20
chr3	147530586	147530627	mm10.C(TC)20
chr3	148490297	148490338	mm10.C(TC)20
chr3	149603007	149603048	mm10.C(TC)20
chr3	149843399	149843440	mm10.C(TC)20
chr3	150090114	150090155	mm10.C(TC)20
chr3	150423199	150423240	mm10.C(TC)20
chr3	150463367	150463408	mm10.C(TC)20
chr3	153258247	153258288	mm10.C(TC)20
chr3	154586646	154586687	mm10.C(TC)20
chr3	155201790	155201831	mm10.C(TC)20
chr3	155424090	155424131	mm10.C(TC)20
chr3	156613607	156613648	mm10.C(TC)20
chr3	156843537	156843578	mm10.C(TC)20
chr3	157928692	157928733	mm10.C(TC)20
chr4	4330069	4330110	mm10.C(TC)20
chr4	4481992	4482033	mm10.C(TC)20
chr4	5720531	5720572	mm10.C(TC)20
chr4	6468509	6468550	mm10.C(TC)20
chr4	6809300	6809341	mm10.C(TC)20
chr4	9956197	9956238	mm10.C(TC)20
chr4	11421548	11421589	mm10.C(TC)20
chr4	11903896	11903937	mm10.C(TC)20
chr4	12391644	12391685	mm10.C(TC)20
chr4	15170295	15170336	mm10.C(TC)20
chr4	18914017	18914058	mm10.C(TC)20
chr4	18916684	18916725	mm10.C(TC)20
chr4	20051594	20051635	mm10.C(TC)20
chr4	20394296	20394337	mm10.C(TC)20
chr4	21253826	21253867	mm10.C(TC)20
chr4	21360453	21360494	mm10.C(TC)20
chr4	22310460	22310501	mm10.C(TC)20
chr4	22868131	22868172	mm10.C(TC)20
chr4	24244331	24244372	mm10.C(TC)20
chr4	24811872	24811913	mm10.C(TC)20
chr4	25372532	25372573	mm10.C(TC)20
chr4	26515764	26515805	mm10.C(TC)20
chr4	28485629	28485670	mm10.C(TC)20
chr4	29975573	29975614	mm10.C(TC)20
chr4	31693309	31693350	mm10.C(TC)20
chr4	31842936	31842977	mm10.C(TC)20
chr4	32624675	32624716	mm10.C(TC)20
chr4	36524639	36524680	mm10.C(TC)20
chr4	39704246	39704287	mm10.C(TC)20
chr4	40154705	40154746	mm10.C(TC)20
chr4	40164805	40164846	mm10.C(TC)20
chr4	41433029	41433070	mm10.C(TC)20
chr4	41785719	41785760	mm10.C(TC)20
chr4	42124526	42124567	mm10.C(TC)20
chr4	42830963	42831004	mm10.C(TC)20
chr4	44298578	44298619	mm10.C(TC)20
chr4	44406592	44406633	mm10.C(TC)20
chr4	44707372	44707413	mm10.C(TC)20
chr4	44769367	44769408	mm10.C(TC)20
chr4	45234579	45234620	mm10.C(TC)20
chr4	45776278	45776319	mm10.C(TC)20
chr4	45926948	45926989	mm10.C(TC)20
chr4	46314514	46314555	mm10.C(TC)20
chr4	46633925	46633966	mm10.C(TC)20
chr4	48040700	48040741	mm10.C(TC)20
chr4	51052802	51052843	mm10.C(TC)20
chr4	51223623	51223664	mm10.C(TC)20
chr4	51818017	51818058	mm10.C(TC)20
chr4	53499655	53499696	mm10.C(TC)20
chr4	54472456	54472497	mm10.C(TC)20
chr4	54604425	54604466	mm10.C(TC)20
chr4	55299902	55299943	mm10.C(TC)20
chr4	55879820	55879861	mm10.C(TC)20
chr4	57322343	57322384	mm10.C(TC)20
chr4	59076888	59076929	mm10.C(TC)20
chr4	59414405	59414446	mm10.C(TC)20
chr4	59908660	59908701	mm10.C(TC)20
chr4	62493641	62493682	mm10.C(TC)20
chr4	62991227	62991268	mm10.C(TC)20
chr4	63105277	63105318	mm10.C(TC)20
chr4	64512778	64512819	mm10.C(TC)20
chr4	64904465	64904506	mm10.C(TC)20
chr4	65126367	65126408	mm10.C(TC)20
chr4	66154446	66154487	mm10.C(TC)20
chr4	67820037	67820078	mm10.C(TC)20
chr4	68123655	68123696	mm10.C(TC)20
chr4	69439423	69439464	mm10.C(TC)20
chr4	69828241	69828282	mm10.C(TC)20
chr4	71289596	71289637	mm10.C(TC)20
chr4	75569615	75569656	mm10.C(TC)20
chr4	75821914	75821955	mm10.C(TC)20
chr4	77023859	77023900	mm10.C(TC)20
chr4	77025318	77025359	mm10.C(TC)20
chr4	77363450	77363491	mm10.C(TC)20
chr4	78635404	78635445	mm10.C(TC)20
chr4	80521299	80521340	mm10.C(TC)20
chr4	82219986	82220027	mm10.C(TC)20
chr4	82518504	82518545	mm10.C(TC)20
chr4	82682558	82682599	mm10.C(TC)20
chr4	84219709	84219750	mm10.C(TC)20
chr4	84220768	84220809	mm10.C(TC)20
chr4	89070433	89070474	mm10.C(TC)20
chr4	93370076	93370117	mm10.C(TC)20
chr4	94311731	94311772	mm10.C(TC)20
chr4	94684948	94684989	mm10.C(TC)20
chr4	96069759	96069800	mm10.C(TC)20
chr4	96893034	96893075	mm10.C(TC)20
chr4	97764002	97764043	mm10.C(TC)20
chr4	99419167	99419208	mm10.C(TC)20
chr4	99637834	99637875	mm10.C(TC)20
chr4	102459344	102459385	mm10.C(TC)20
chr4	103639656	103639697	mm10.C(TC)20
chr4	104732694	104732735	mm10.C(TC)20
chr4	105246790	105246831	mm10.C(TC)20
chr4	107741868	107741909	mm10.C(TC)20
chr4	109263798	109263839	mm10.C(TC)20
chr4	113171077	113171118	mm10.C(TC)20
chr4	113386767	113386808	mm10.C(TC)20
chr4	113411374	113411415	mm10.C(TC)20
chr4	113411450	113411491	mm10.C(TC)20
chr4	115907691	115907732	mm10.C(TC)20
chr4	116414582	116414623	mm10.C(TC)20
chr4	118553749	118553790	mm10.C(TC)20
chr4	118993056	118993097	mm10.C(TC)20
chr4	119015384	119015425	mm10.C(TC)20
chr4	119942461	119942502	mm10.C(TC)20
chr4	120675476	120675517	mm10.C(TC)20
chr4	120870904	120870945	mm10.C(TC)20
chr4	120954374	120954415	mm10.C(TC)20
chr4	121719504	121719545	mm10.C(TC)20
chr4	121720791	121720832	mm10.C(TC)20
chr4	122637128	122637169	mm10.C(TC)20
chr4	122889249	122889290	mm10.C(TC)20
chr4	122932086	122932127	mm10.C(TC)20
chr4	123011560	123011601	mm10.C(TC)20
chr4	125843986	125844027	mm10.C(TC)20
chr4	125997724	125997765	mm10.C(TC)20
chr4	126470476	126470517	mm10.C(TC)20
chr4	127453058	127453099	mm10.C(TC)20
chr4	128095935	128095976	mm10.C(TC)20
chr4	129107014	129107055	mm10.C(TC)20
chr4	130191620	130191661	mm10.C(TC)20
chr4	130268630	130268671	mm10.C(TC)20
chr4	130666112	130666153	mm10.C(TC)20
chr4	133477684	133477725	mm10.C(TC)20
chr4	133558102	133558143	mm10.C(TC)20
chr4	134486247	134486288	mm10.C(TC)20
chr4	135890313	135890354	mm10.C(TC)20
chr4	137600044	137600085	mm10.C(TC)20
chr4	137970293	137970334	mm10.C(TC)20
chr4	138935094	138935135	mm10.C(TC)20
chr4	140372534	140372575	mm10.C(TC)20
chr4	141198449	141198490	mm10.C(TC)20
chr4	141554131	141554172	mm10.C(TC)20
chr4	141737107	141737148	mm10.C(TC)20
chr4	141878544	141878585	mm10.C(TC)20
chr4	142520715	142520756	mm10.C(TC)20
chr4	142604841	142604882	mm10.C(TC)20
chr4	142631614	142631655	mm10.C(TC)20
chr4	142752362	142752403	mm10.C(TC)20
chr4	146563401	146563442	mm10.C(TC)20
chr4	147847188	147847229	mm10.C(TC)20
chr4	148759341	148759382	mm10.C(TC)20
chr4	150133711	150133752	mm10.C(TC)20
chr4	153554288	153554329	mm10.C(TC)20
chr4	153891967	153892008	mm10.C(TC)20
chr4	156117805	156117846	mm10.C(TC)20
chr4_GL456350_random	5056	5097	mm10.C(TC)20
chr4_GL456350_random	35287	35328	mm10.C(TC)20
chr4_JH584293_random	64817	64858	mm10.C(TC)20
chr4_JH584293_random	95044	95085	mm10.C(TC)20
chr4_JH584294_random	178766	178807	mm10.C(TC)20
chr5	5415139	5415180	mm10.C(TC)20
chr5	9699498	9699539	mm10.C(TC)20
chr5	11120377	11120418	mm10.C(TC)20
chr5	14670807	14670848	mm10.C(TC)20
chr5	16023571	16023612	mm10.C(TC)20
chr5	16284030	16284071	mm10.C(TC)20
chr5	17812842	17812883	mm10.C(TC)20
chr5	18059732	18059773	mm10.C(TC)20
chr5	18384927	18384968	mm10.C(TC)20
chr5	22225687	22225728	mm10.C(TC)20
chr5	22404052	22404093	mm10.C(TC)20
chr5	22753433	22753474	mm10.C(TC)20
chr5	25029864	25029905	mm10.C(TC)20
chr5	25665865	25665906	mm10.C(TC)20
chr5	25707707	25707748	mm10.C(TC)20
chr5	26315487	26315528	mm10.C(TC)20
chr5	27045918	27045959	mm10.C(TC)20
chr5	27856572	27856613	mm10.C(TC)20
chr5	27977921	27977962	mm10.C(TC)20
chr5	28890143	28890184	mm10.C(TC)20
chr5	30623248	30623289	mm10.C(TC)20
chr5	31598006	31598047	mm10.C(TC)20
chr5	33390426	33390467	mm10.C(TC)20
chr5	34050310	34050351	mm10.C(TC)20
chr5	34402481	34402522	mm10.C(TC)20
chr5	37335519	37335560	mm10.C(TC)20
chr5	38363630	38363671	mm10.C(TC)20
chr5	39028789	39028830	mm10.C(TC)20
chr5	39260679	39260720	mm10.C(TC)20
chr5	40442276	40442317	mm10.C(TC)20
chr5	40902256	40902297	mm10.C(TC)20
chr5	42231256	42231297	mm10.C(TC)20
chr5	42420579	42420620	mm10.C(TC)20
chr5	42603949	42603990	mm10.C(TC)20
chr5	43527062	43527103	mm10.C(TC)20
chr5	45549712	45549753	mm10.C(TC)20
chr5	46122502	46122543	mm10.C(TC)20
chr5	48830853	48830894	mm10.C(TC)20
chr5	48859624	48859665	mm10.C(TC)20
chr5	49070088	49070129	mm10.C(TC)20
chr5	50546418	50546459	mm10.C(TC)20
chr5	50707742	50707783	mm10.C(TC)20
chr5	51144884	51144925	mm10.C(TC)20
chr5	51178468	51178509	mm10.C(TC)20
chr5	51436667	51436708	mm10.C(TC)20
chr5	51819288	51819329	mm10.C(TC)20
chr5	52428223	52428264	mm10.C(TC)20
chr5	52530997	52531038	mm10.C(TC)20
chr5	53632770	53632811	mm10.C(TC)20
chr5	53745130	53745171	mm10.C(TC)20
chr5	56037651	56037692	mm10.C(TC)20
chr5	56492642	56492683	mm10.C(TC)20
chr5	57015712	57015753	mm10.C(TC)20
chr5	58619855	58619896	mm10.C(TC)20
chr5	60865543	60865584	mm10.C(TC)20
chr5	64633379	64633420	mm10.C(TC)20
chr5	65733730	65733771	mm10.C(TC)20
chr5	66564333	66564374	mm10.C(TC)20
chr5	67773485	67773526	mm10.C(TC)20
chr5	68564458	68564499	mm10.C(TC)20
chr5	69615934	69615975	mm10.C(TC)20
chr5	70557259	70557300	mm10.C(TC)20
chr5	71718121	71718162	mm10.C(TC)20
chr5	71740614	71740655	mm10.C(TC)20
chr5	72199357	72199398	mm10.C(TC)20
chr5	74892202	74892243	mm10.C(TC)20
chr5	75283339	75283380	mm10.C(TC)20
chr5	75327794	75327835	mm10.C(TC)20
chr5	75730511	75730552	mm10.C(TC)20
chr5	79238433	79238474	mm10.C(TC)20
chr5	84895670	84895711	mm10.C(TC)20
chr5	86139026	86139067	mm10.C(TC)20
chr5	86472516	86472557	mm10.C(TC)20
chr5	86680175	86680216	mm10.C(TC)20
chr5	86774121	86774162	mm10.C(TC)20
chr5	88538003	88538044	mm10.C(TC)20
chr5	92242259	92242300	mm10.C(TC)20
chr5	93001664	93001705	mm10.C(TC)20
chr5	96574363	96574404	mm10.C(TC)20
chr5	96684659	96684700	mm10.C(TC)20
chr5	97858246	97858287	mm10.C(TC)20
chr5	97938955	97938996	mm10.C(TC)20
chr5	98740732	98740773	mm10.C(TC)20
chr5	98792352	98792393	mm10.C(TC)20
chr5	99362395	99362436	mm10.C(TC)20
chr5	99480309	99480350	mm10.C(TC)20
chr5	100644759	100644800	mm10.C(TC)20
[truncated: 12,427 more rows]

## Sheet: T08
#chr	start	end	genome.C(TC)n
chr1	4123793	4123834	mm10.C(TC)20.with.TG
chr1	7820771	7820812	mm10.C(TC)20.with.TG
chr1	8586791	8586832	mm10.C(TC)20.with.TG
chr1	10785070	10785111	mm10.C(TC)20.with.TG
chr1	11524140	11524181	mm10.C(TC)20.with.TG
chr1	11978290	11978331	mm10.C(TC)20.with.TG
chr1	12008761	12008802	mm10.C(TC)20.with.TG
chr1	12016577	12016618	mm10.C(TC)20.with.TG
chr1	12035707	12035748	mm10.C(TC)20.with.TG
chr1	13905965	13906006	mm10.C(TC)20.with.TG
chr1	13925303	13925344	mm10.C(TC)20.with.TG
chr1	14228161	14228202	mm10.C(TC)20.with.TG
chr1	14413017	14413058	mm10.C(TC)20.with.TG
chr1	14711447	14711488	mm10.C(TC)20.with.TG
chr1	16115800	16115841	mm10.C(TC)20.with.TG
chr1	16151990	16152031	mm10.C(TC)20.with.TG
chr1	19641607	19641648	mm10.C(TC)20.with.TG
chr1	20061247	20061288	mm10.C(TC)20.with.TG
chr1	20236802	20236843	mm10.C(TC)20.with.TG
chr1	22315916	22315957	mm10.C(TC)20.with.TG
chr1	22364439	22364480	mm10.C(TC)20.with.TG
chr1	22816926	22816967	mm10.C(TC)20.with.TG
chr1	25144883	25144924	mm10.C(TC)20.with.TG
chr1	25199660	25199701	mm10.C(TC)20.with.TG
chr1	26697248	26697289	mm10.C(TC)20.with.TG
chr1	33038177	33038218	mm10.C(TC)20.with.TG
chr1	35861423	35861464	mm10.C(TC)20.with.TG
chr1	38287851	38287892	mm10.C(TC)20.with.TG
chr1	38378307	38378348	mm10.C(TC)20.with.TG
chr1	38899022	38899063	mm10.C(TC)20.with.TG
chr1	40961103	40961144	mm10.C(TC)20.with.TG
chr1	41432001	41432042	mm10.C(TC)20.with.TG
chr1	41435184	41435225	mm10.C(TC)20.with.TG
chr1	41839386	41839427	mm10.C(TC)20.with.TG
chr1	42259930	42259971	mm10.C(TC)20.with.TG
chr1	42508767	42508808	mm10.C(TC)20.with.TG
chr1	42610475	42610516	mm10.C(TC)20.with.TG
chr1	42634874	42634915	mm10.C(TC)20.with.TG
chr1	42639034	42639075	mm10.C(TC)20.with.TG
chr1	42919806	42919847	mm10.C(TC)20.with.TG
[truncated: 3,482 more rows]

## Sheet: T09
#chr	start	end	genome.C(TC)n.with.AC
[truncated: 1,943 more rows]

[truncated: 2 more sheets: T10, T11]
